# Supplementary material for: HILIC-IM-MS for Simultaneous Lipid and Metabolite Profiling of Bacteria
Source: ACS Meas Sci Au. 2023 Dec 5;4(1):104–16. doi: 10.1021/acsmeasuresciau.3c00051 (PMC10885331; doi:10.1021/acsmeasuresciau.3c00051)
Supplement: Supplementary file 2 — tg3c00051_si_002.xlsx [file tg3c00051_si_002.xlsx]

## Sheet: Tab 1_Tentative Annotations
						x = shows up at rel. high intensity					CCS =Collision Cross Section
						* = shows up in one but not both species					AM = Accurate Mass
						/ = shows up at low intensity					MSMS = CID
	Putative ID	Compound ID (m/z)	Experimental m/z	Exact Mass	delta ppm	Adduct	RT	Cal CCS	CCSBase, Compendium, AllCCS	CCS Error	Annotation Method	Gram-	Gram+
Negative Mode	PG 25:0	3.77_623.3927	623.393	623.393	0.253452	[M-H]-	3.77412	246.14			AM		x*
	PG 26:0	3.72_637.4083	637.408	637.409	0.415439	[M-H]-	3.72053	247.73			AM	x/	x
	PG 27:0	3.69_651.4242	651.424	651.424	0.0176414	[M-H]-	3.68672	251.01			AM		x*
	PG 28:1	3.62_633.4239	663.424	663.424	0.473902	[M-H]-	3.61908				AM	/*
	PG 28:0	3.62_665.4396	665.44	665.44	0.404426	[M-H]-	3.61908	252.57			AM	/*
	PG 29:0	3.57_679.4553	679.455	679.456	0.345485	[M-H]-	3.5655	255.79			AM		x*
	PG 30:1	3.38_691.4558	691.456	691.456	0.433867	[M-H]-	3.38	262.9			AM, MSMS	x	x*
	PG 30:0	3.41_693.4718	693.472	693.471	1.00941	[M-H]-	3.41	262.9			AM, MSMS	x	x
	PG 31:0	3.38_707.4872	707.487	707.487	0.565382	[M-H]-	3.38	267.2			AM, MSMS	x	x*
	PG 32:1	3.26_719.4874	719.487	719.487	0.833928	[M-H]-	3.26	267.1			AM, MSMS	x	x
	PG 32:0	3.31_721.5021	721.502	721.503	0.554399	[M-H]-	3.31	269.3			AM, MSMS	x	x
	PG 33:1	3.26_733.5024	733.502	733.503	0.136332	[M-H]-	3.26	271.4			AM, MSMS	x	x*
	PG 33:0	3.26_735.5184	735.518	735.518	0.407876	[M-H]-	3.26	273.6			AM, MSMS	x	x
	PG-d7 15:0-18:1	3.15_740.5470	740.547	740.546	0.810213	[M-H]-	3.15	271.4			AM, MSMS	x	x
	PG 34:1	3.15_747.5182	747.518	747.518	0.133776	[M-H]-	3.15	274.6			AM, MSMS	x	x
	PG 35:0	3.15_763.5496	763.55	763.549	0.261935	[M-H]-	3.15	279.8			AM, MSMS	x	x*
	PG 36:0	3.10_777.5572	777.557	777.565	10.1599	[M-H]-	3.1	282.9			AM, MSMS		x*
	LysoPG 15:0	4.81_469.2567	469.257	469.257	1.13305	[M-H]-	4.8057	212.47			AM		/*
	LysoPG 16:1	4.81_481.2569	481.257	481.257	0.668367	[M-H]-	4.8057	214.32			AM	/
	LysyoPG 17:0	4.74_497.2825	497.282	497.288	12.1051	[M-H]-	4.73807	218.08			AM		x
	LysoPG 18:1	4.74_509.2878	509.288	509.288	1.36469	[M-H]-	4.73807	219.89			AM	/	/*
	LysyoPG 18:1	4.70_511.3019	511.302	511.304	4.27788	[M-H]-	4.70425	221.81			AM	/	/
	LysoPG 19:1	4.70_523.3034	523.303	523.304	1.43087	[M-H]-	4.70425	223.59			AM	/*	/*
	LysoPG 19:0	4.70_525.3195	525.32	525.32	0.494188	[M-H]-	4.70425	225.47			AM		/*
	LysoPG 20:0	4.65_539.3346	539.335	539.335	1.41532	[M-H]-	4.65067	229.07			AM	/*	/*
	PE 31:1	4.19_674.4785	674.479	674.477	2.817	[M-H]-	4.19	257.3			AM, MSMS	x
	PE 32:2	4.15_686.4770	686.477	686.477	0.582686	[M-H]-	4.15	258.4			AM, MSMS	x
	PE 32:1	4.15_688.4933	688.493	688.492	1.45245	[M-H]-	4.15	260.6			AM, MSMS	x
	PE 33:2	4.15_700.4934	700.493	700.492	1.57032	[M-H]-	4.15	261.7			AM, MSMS	x
	PE 33:1	4.15_702.5084	702.508	702.508	0.711736	[M-H]-	4.15	263.9			AM, MSMS	x
	PE-d7 15:-18:1	4.12_709.5523	709.552	709.552	0.70467	[M-H]-	4.12	265			AM, MSMS	x	x
	PE 34:1	4.12_716.5237	716.524	716.524	0.139563	[M-H]-	4.12	268.3			AM, MSMS	x
	PE 35:2	4.12_728.5244	728.524	728.524	1.09811	[M-H]-	4.12	271.5			AM, MSMS	x
	PE 35:1	4.12_730.5353	730.535	730.539	5.33852	[M-H]-	4.12	273.6			AM, MSMS	x
	PE 36:2	4.08_742.5398	742.54	742.539	0.808038	[M-H]-	4.08	272.5			AM, MSMS	x
	MGDG 33:1	0.93_787.5563	787.556	787.558	1.80983	[M-+HCOO]-	0.930083	278.69			AM	/*	/*
	MGDG 33:0	0.93_789.5733	789.573	789.573	0.0182827	[M-+HCOO]-	0.930083	283.17			AM		/
	MGDG 34:2	0.93_799.5581	799.558	799.558	0.471109	[M-+HCOO]-	0.930083	280.12			AM	/*	/*
	MGDG 34:1	0.93_801.5720	801.572	801.573	1.55977	[M-+HCOO]-	0.930083	281.6			AM	/*	/
	MGDG 32:1	0.93_773.5414	773.541	773.542	0.790229	[M-+HCOO]-	0.930083	275.75			AM	/*	/*
	MGDG 32:0	0.93_775.5567	775.557	775.558	1.22527	[M-+HCOO]-	0.930083	280.28			AM	/*	/
	MGDG 36:2	0.93_827.5879	827.588	827.589	1.31411	[M-+HCOO]-	0.930083	285.89			AM	/*	/*
	acetylglucosamine acetyl muramic acid	6.72_477.1727	477.173	477.173	0.209568	[M-H]-	6.72	201.4			AM, MSMS	x/
	Rha C22:1	1.14_529.3378	529.338	529.338	0.755661	[M-H]-	1.14	233			AM, MSMS	x
	Rha C22:0	1.14_531.3530	531.353	531.354	1.50559	[M-H]-	1.14	238.1			AM, MSMS	x
	Adenine	3.93_134.0463	134.046	134.047	6.61807	[M-H]-	3.92913	128.13			AM	x/	x
	2-Heptyl-3-hydroxyl-4-quinolone	0.86_258.1833	258.183	258.15	129.189	[M-H]-	0.86	171.28			AM	x*
	Adenosine	3.93_266.0887	266.089	266.089	3.13136	[M-H]-	3.92913	157.37			AM	x*	x*
	2-octyl-4-quinolone N-oxide	0.90_272.1657	272.166	272.166	0.207999	[M-H]-	0.9	170.82			AM	x*
	1-Hydroxy-2-nonyl-4(1H)-quinolinone	0.86_286.1803	286.18	286.181	3.09682	[M-H]-	0.86	175.56			AM	x*
	2-decyl-4-quinolone N-oxide	0.83_300.1969	300.197	300.197	0.0116636	[M-H]-	0.83	180.16			AM	x*
	2-undecyl-4-quinolone N-oxide	0.83_314.2114	314.211	314.212	3.42079	[M-H]-	0.83	184.65			AM	x*
	acetylglucosamine acetyl muramic acid	6.72_477.1727	477.173	477.173	0.208366	[M-H]-	6.71958	197.69			AM	/	/
Positive Mode	Choline	7.72_104.1078	104.108	104.108	2.88164	[M+H]+	7.72	125.876	117.9	6.76489	AM, CCS, MSMS		x*
	Cytosine	4.81_112.0514	112.051	112.05	8.03209	[M+H]+	4.81	124.896	122.6	1.87284	AM, CCS, MSMS	x*	x*
	Betaine	6.20_118.0871	118.087	118.087	2.5405	[M+H]+	6.2	130.8	119.7	9.27318	AM, CCS, MSMS	x	x
	Nicotinamide/Isonicotinamide	6.51_123.0562	123.056	123.055	7.31378	[M+H]+	6.51	130.3	123.3	5.67721	AM, CCS, MSMS	/*	/*
	L-Leucine/L-Isoleucine	6.20_132.1021	132.102	132.102	1.51398	[M+H]+	6.2	132.67	134.7	1.50713	AM, CCS, MSMS	x/	x
	Adenine	3.50_136.0626	136.063	136.062	5.87968	[M+H]+	3.5	125.9	124.8	0.88141	AM, CCS, MSMS	x/	x
	Hypoxanthine	3.96_137.0467	137.047	137.046	6.56715	[M+H]+	3.96	125.8	124.7	0.882117	AM, CCS, MSMS	x*
	L-Valine	6.20_140.0689	140.069	140.068	4.99757	[M+Na]+	6.2	135.143	133.1	1.53494	AM, CCS, MSMS	x	x
	Acetylcholine	6.75_146.1183	146.118	146.118	1.36876	[M+H]+	6.75	131.5	129.5	1.5444	AM, CCS, MSMS		x
	L-Methionine	7.68_150.0590	150.059	150.058	4.66485	[M+H]+	7.68	134.361	132.9	1.09917	AM, CCS, MSMS		x*
	1-Methyladenine	2.33_150.0777	150.078	150.077	1.99897	[M+H]+	2.33	128.037	127.5	0.421412	AM, CCS, MSMS	x/	x
	Guanine	5.51_152.0578	152.058	152.057	7.23414	[M+H]+	5.51	127.9	128.3	0.311769	AM, CCS, MSMS	x	x
	L-Histidine	7.13_156.0773	156.077	156.077	3.20355	[M+H]+	7.13	130.801	131.9	0.83298	AM, CCS, MSMS		x/
	4-Chloro-2-methylaniline	0.78_159.0685	159.069	159.068	0.62866	[M+H]+	0.78	130.6	132.8	1.65663	AM, CCS, MSMS	x*
	Propionylcholine	5.79_160.1339	160.134	160.134	0.624478	[M+H]+	5.79	136.8	136.6	0.146413	AM, CCS, MSMS		x
	2,4-dihydroxyquinoline	0.86_162.0558	162.056	162.055	5.13369	[M+H]+	0.86	133.91			AM	x*
	(S)-carnitinium	6.79_162.1132	162.113	162.113	1.23371	[M+H]+	6.79	133.5	132.4	0.830816	AM, CCS, MSMS		x
	-	6.79_162.2565	162.256				6.79	133.5				/	/
	7-Methylguanine	4.46_166.0723	166.072	166.072	0	[M+H]+	4.46	130.172	133.4	2.41972	AM, CCS, MSMS	x	x
	L-Phenylalanine	6.63_166.0861	166.086	166.086	1.20419	[M+H]+	6.63	139.428	140.1	0.479657	AM, CCS, MSMS	x/	x/
	Glutamine	7.56_169.0583	169.058	169.058	0.591512	[M+Na]+	7.56	133.113	137.2	2.97872	AM, CCS, MSMS		x*
	4-(Fluoromethyl)Benzoic Acid	0.78_172.0769	172.077	172.077	0.581136	[M+H]+	0.78	136	135.1	0.666173	AM, CCS, MSMS	x*
	trans-p-Mentha-1(7),8-dien-2-ol	7.29_175.1088	175.109	175.109	2.85536	[M+Na]+	7.29	138.9	146	4.86301	AM, CCS, MSMS		/
	1,5-Naphthalenediamine	5.67_176.1190	176.119	176.118	4.5424	[M+NH4]+	5.67	138.8	139.9	0.786276	AM, CCS, MSMS	/	/
	Tiglyl Glycine	7.29_180.0642	180.064	180.063	6.10897	[M+H]+	7.29	138.607	145.8	4.93326	AM, CCS, MSMS		x/
	2-Quinolinylmethanol	0.62_182.0580	182.058	182.058	2.19711	[M+Na]+	0.62	132.4	144.3	8.24671	AM, CCS, MSMS	/	/
	2-Methyl-6-thiopurine	3.38_184.0645	184.065	184.065	3.25972	[M+NH4]+	3.38	138.4	137.1	0.948213	AM, CCS, MSMS
	4-methylquinoline-2-carboxylic acid	0.78_184.0766	184.077	184.077	1.0865	[M+H]+	0.78	138.4	139.5	0.78853	AM, CCS, MSMS	x*
	Phosphocholine	7.72_184.0737	184.074	184.072	9.77879	[M+H]+	7.72	138.393	137.1	0.943399	AM, CCS, MSMS		x*
	(S)-carnitinium	6.75_184.0951	184.095	184.095	0.543198	[M+H]+	6.79	144.4	146	1.09589	AM, CCS, MSMS	/	/
	2-(1-Naphthyl)acetamide	0.78_186.0918	186.092	186.091	2.68685	[M+H]+	0.78	141.3	139.2	1.50862	AM, CCS, MSMS	x*
	3,5-Hexadienyl butyrate	6.01_186.1487	186.149	186.149	1.07441	[M+NH4]+	6.01	150.1	145.4	3.23246	AM, CCS, MSMS	/	/
	1,2-Dihydro-1,1,6-trimethylnaphthalene	5.67_195.1143	195.114	195.114	0.51252	[M+Na]+	5.67	140.8	150.9	6.69317	AM, CCS, MSMS	x*
	Gly-Norvaline	7.29_197.0904	197.09	197.09	3.55168	[M+Na]+	7.29	140.7	144.5	2.62976	AM, CCS, MSMS		x
	Benzanilide, 2-Amino-3-methyl-imidazo[4,5-f]quinoline (IQ)|2-Amino-3-methylimidazo[4,5-f]quinoline|3-methylimidazo[4,5-f]quinolin-2-amine	0.83_198.0923	198.092	198.091	5.04818	[M+H]+	0.83	143.7	142.2	1.05485	AM, CCS, MSMS	x*
	D-Mannosamine	6.72_202.0691	202.069	202.069	2.47441	[M+Na]+	6.72	143.467	141.9	1.10416	AM, CCS, MSMS	x/	x/
	Pyocyanin	2.38_211.0876	211.088	211.087	4.73739	[M+H]+	2.38	140.1	140.6	0.355619	AM, CCS, MSMS	x*
	2-Methylhippuric Acid	4.89_216.0639	216.064	216.063	3.70262	[M+Na]+	4.89	142.867	155.6	8.18329	AM, CCS, MSMS	x/
	-	7.29_219.0721	219.072	219.073	5.47762	[M+H]+	7.29	151.4	149.5	1.2709	AM, CCS, MSMS		x/*
	-	7.29_219.0722	219.072	219.073	5.02115	[M+H]+	7.29	151.4	149.5	1.2709	AM, CCS, MSMS		x*
	N,N-dihydroxy-L-tyrosine	7.29_235.0462	235.046	235.046	2.12725	[M+Na]+	7.29	150.8	148.8	1.34409	AM, CCS, MSMS		x/
	-	6.72_242.0021	242.002			[M+H]+	6.72	158.9			AM		x*
	2-heptyl-4-quinolone	0.83_244.1709	244.171	244.17	5.48677	[M+H]+	0.83	163.83			AM	x*
	N-Acetyl-D-mannosamine	6.10_244.0803	244.08	244.079	4.50673	[M+Na]+	6.1	147.53			AM	x/*
	Pro-Ile	6.75_251.1366	251.137	251.137	0	[M+Na]+	6.75	161.3	157.8	2.218	AM, CCS, MSMS	/	/
	-	7.72_258.1113	258.111			[M+Na]+	7.72	155.6				x/	x/
	Coumaperine, (2-heptyl-4-Hydroxyquinolone)	0.93_258.1499	258.15	258.149	3.87373	[M+H]+	0.93	166.5	162	2.77778	AM, CCS, MSMS	x*
	2-Heptyl-3-hydroxyl-4-quinolone	0.93_260.1654	260.165	260.164	3.42039	[M+H]+	0.93	165.92			AM	x*
	-	4.31_260.1658	260.166			[M+H]+	4.31	166.4			AM, MSMS	x*
		3.93_260.2422	260.242				3.93	166.4			AM, MSMS	x*
	Methionyl-Aspartate	7.65_265.0861	265.086	265.085	3.0179	[M+H]+	7.65	160.9	160.2	0.436954	AM, CCS, MSMS		x/*
	Adenosine	3.96_268.1051	268.105	268.104	4.10289	[M+H]+	3.95	158.1	157.4	0.444727	AM, CCS, MSMS	x*	x*
	-	3.93_274.1810	274.181				3.93	173.9			AM, MSMS	x*
	2-octyl-4-quinolone N-oxide	0.90_274.1811	274.181	274.18	3.79781	[M+H]+	0.9	173.25			AM	x*
	-	0.90_286.1808	286.181				0.9	178.8			AM, MSMS	x*
	2-Octenoylcarnitine, 2-heptylquinoline-3,4-diol	3.93_289.2002	286.2	286.201	3.84345	[M+H]+	3.93	183.9	171.6	7.16783	AM, CCS, MSMS	x*
	Methionyl-Aspartate	7.65_287.0682	287.068	287.067	3.4835	[M+H]+	7.65	160.2	161.4	0.743494	AM, CCS, MSMS		x/*
	-	1.64_387.2494	287.249				1.64	157.5			AM	x*
	1-Hydroxy-2-nonyl-4(1H)-quinolinone	0.86_288.1963	288.196	288.196	1.73493	[M+H]+	0.86	178.7			AM, MSMS	x*
	Linoleamide, Massbank:AU114706 Diclofenac|2-[2-(2,6-dichloroanilino)phenyl]acetic acid	3.69_297.2910	297.291	297.29	3.36372	[M+NH4]+	3.69	178.7			AM, MSMS	x*
	-	3.62_299.3060	299.306				3.62	186.1			AM, MSMS	x*
	Guanosine	6.25_306.0819	306.082	306.081	3.26711	[M+Na]+	6.25	173.035	175.3	1.29236	AM, CCS, MSMS		x/*
	Butofilolol, 5-Hydroxy Diclofenac	0.86_312.1965	312.197	312.197	1.28124	[M+H]+	0.86	193.5			AM	x*
	-	1.95_313.2737	313.274				1.95	185.7			AM	/*
	-	0.83_314.2116	314.212				0.83	195.6			AM	x*
		0.83_314.2968	314.297			[M+H]+	0.83	185.6			AM	x*
	2-undecyl-4-quinolone N-oxide	0.83_316.2268	316.227	316.227	0.948685	[M+H]+	0.83	183.1			AM, MSMS	x*
	-	0.74_324.2329	324.232				0.74	190.6			AM	x*
	-	0.74_326.2486	326.249				0.74	195.3			AM	x*
	hydroquinidine	0.74_326.3353	326.335			[M+H]+	0.74	190.4			AM, MSMS	x*
	2-tridecyl-4-quinolone	0.71_328.2633	328.263	328.264	0.609267	[M+H]+	0.71	195.2			AM, MSMS	x*
		0.83_342.2431	342.243			[M+H]+	0.83	192.7			AM, MSMS	x*
	-	0.78_344.2572	344.257			[M+H]+	0.78	192.4			AM	x*
	-	0.71_354.3716	354.372			[M+H]+	0.71	199.7			AM	x*
	Pro-Pro-Phe	6.20_360.1924	360.192	360.192	1.66578	[M+H]+	6.2	201.8			AM		x*
	Sucrose/Glucose/Galactose	7.91_365.1063	365.106	365.105	2.46504	[M+Na]+	7.91	184.6	186.2	0.859291	AM, CCS, MSMS	x*
	-	7.06_366.1670	366.167				7.06	174.3	178	2.07865	AM, CCS, MSMS		x*
	6-Methylthiopurine ribonucleoside	6.75_379.0473	379.047	379.047	0.263819	[M+H]+	6.75	171.8			AM, MSMS	/	/
	5-Decanoyl-2-nonylpyridine	0.71_382.3110	382.311	382.308	7.84708	[M+Na]+	0.71	181.7	177.2	2.5395	AM, CCS, MSMS	x*
	Thiethylperazine	6.51_417.2141	417.214	417.214	0	[M+NH4]+	6.51	213.1	209.8	1.57293	AM, CCS, MSMS		x*
	N-Docosahexaenoyl GABA	5.05_436.2826	436.283	436.282	0.916838	[M+Na]+	5.05	191	198.9	3.97185	AM, CCS, MSMS	/
	LysoPE 16:0	5.05_476.2751	476.275	476.275	0.629888	[M+Na]+	5.05	212.1	210.6	0.712251	AM, CCS, MSMS	x/
	LysoPE 18:1	5.01_480.3094	480.309	480.308	1.8738	[M+Na]+	5.01	222.9	216.8	2.81365	AM, CCS, MSMS	x
	LysoPE 18:4	4.96_496.2412	496.241	496.243	4.63482	[M+Na]+	4.96	216			AM, CCS, MSMS	/
	LysoPE 18:3	5.05_498.2578	498.258	498.259	2.60908	[M+Na]+	5.05	215.8	216.2	0.185014	AM, CCS, MSMS	/
	Raffinose	8.65_527.1596	527.16	527.158	2.46605	[M+Na]+	8.65	201.54	208.2	3.19866	AM, CCS, MSMS		x/*
	Rha-C10-C10	1.17_527.3203	527.32	527.319	2.50111	[M+Na]+	1.17	233.83			AM	x/
	Rha-C10-C12:1	1.05_553.3375	553.337	553.335	5.02029	[M+Na]+	1.05	239.96			AM	x/
	Rha-C10-C12	1.02_555.3529	555.353	555.35	4.76996	[M+Na]+	1.02	242.06			AM	x/
	-	7.72_573.3147	573.315				7.78	201.5			AM	x*
	-	6.48_576.3503	576.35				6.48	224			AM	x*
	Rha-C12:1-C12	0.98_581.3693	581.369	581.366	5.6412	[M+H]+	0.98	246			AM	x*
	Rha-C12-C12	0.98_583.3860	583.386	583.382	7.61528	[M+H]+	0.98	248.07			AM	x*
	-	4.12_603.5344	603.534				4.12	228.4			AM	x
	-	6.79_604.2987	604.299				6.79	262.4			AM	x*
	-	6.63_652.4030	652.403				6.63	232.6			AM	x*
	-	7.22_674.3521	674.352				7.22	243			AM	x*
	-	4.19_674.4756	674.476				4.19	242.8			AM	/	/
	-	4.19_676.4878	676.488				4.19	263.7			AM	x
	-	4.19_688.4923	688.492				4.19	263.6			AM	x
	-	4.19_690.5075	690.508				4.19	267.7			AM	x
	Rha-Rha-C12-C10	3.93_696.4537	696.454	696.453	1.25466	[M+NH4]+	3.93	267.52			AM	x*
	-	4.19_704.5224	704.522				4.19	271.7			AM	x	x
	-	4.19_712.4886	712.489				4.19	273.6			AM	/
	-	4.15_714.5057	714.506				4.15	267.5			AM	x
	PE 34:1	4.15_718.5383	718.538	718.538	0.278343	[M+H]+	4.15	275.6			AM, CCS, MSMS	x
	Rha-Rha-C12-C12	3.77_724.4856	724.486	724.484	2.02073	[M+NH4]+	3.77	275.28			AM	x*
	-	3.57_733.4420	733.442				3.57	275.5			AM		/
	PE 34:1	4.19_740.5188	740.519	740.52	1.62048	[M+Na]+	4.19	279.4			AM, MSMS	x
	PE 36:2	4.12_744.5545	744.554	744.554	0.94016	[M+H]+	4.12	277.4			AM, MSMS	x
	-	4.15_754.4785	754.479				4.15	279.3			AM	x
	PC 34:2	3.96_758.5697	758.57	758.569	0.395481	[M+H]+	3.96	281.3			AM, MSMS	x*
	-	3.34_759.5136	759.514				3.34	281.3			AM	x*	x/*
	-	3.26_749.5334	759.533				3.26	281			AM	x
	PC 34:1	4.00_760.5846	760.5846	760.585	0.525911	[M+H]+	4.00	282.87			AM	x
	PG 34:2	3.26_764.5434	764.543	764.544	0.261594	[M+NH4]+	3.26	281.2			AM, MSMS	x
		3.26_766.5592	766.559				3.26	285.2			AM	x
		3.22_769.4981	769.498				3.22	275.2			AM	x
	PG 34:1	3.26_771.5138	771.514	771.515	1.03692	[M+Na]+	3.26	281.2			AM, MSMS	x
	-	0.62_779.5939	779.594				0.62	279.1			AM	/
	-	3.26_785.4721	785.472				3.26	279.1			AM	/
	PC 36:2	3.96_786.6005	786.6005	786.601	0.254259	[M+H]+	3.96	288.979	287.1	0.654545	AM, CCS, MSMS	x/
	LysPG 28:0	5.39_795.5516	795.552	795.549	2.71955	[M+H]+	5.39	282.62			AM		x/
	LysPG 29:0	5.39_809.5626	809.563	809.565	2.93029	[M+H]+	5.39	286.42			AM		x*
	LysPG 30:1	5.36_821.5623	821.562	821.565	3.24672	[M+H]+	5.36	286.34			AM		x*
	LysPG 30:0	5.36_823.5795	823.579	823.581	1.51515	[M+H]+	5.36	288.27			AM		x/*
	LysPG 31:1	5.39_835.5747	835.575	835.581	7.23511	[M+H]+	5.39	290.12			AM		x/*
	LysPG 31:0	5.36_837.5949	837.595	837.596	1.62089	[M+H]+	5.36	292.03			AM		x/*
	LysPG 32:0	5.36_851.6109	851.611	851.612	1.3435	[M+H]+	5.36	293.86			AM		x/*
	LysPG 33:2	5.36_861.5952	861.595	861.593	2.39265	[M+H]+	5.36	291.88			AM		x/*
	-	3.26_805.5667	805.567				3.26	292.8			AM	/
	DGDG 29:0	4.43_868.5995	868.6	868.599	0.345384	[M+NH4]+	4.43	300.1			AM		x*
	DGDG 32:0	4.39_910.6445	910.6445	910.646	1.75699	[M+NH4]+	4.39	304.9			AM		x*
	DGDG 32:1	4.12_908.6285	908.629	908.63	2.20111	[M+NH4]+	4.12	301.14			AM	x/*	x*
	DGDG 33:0	4.34_924.6605	924.6605	924.662	1.40592	[M+NH4]+	4.34	306.72			AM		x*
	DGDG 34:0	4.34_938.6778	938.6778	938.677	0.426131	[M+NH4]+	4.34	308.49			AM		x*
	DGDG 34:1	4.08_936.6593	936.6593	936.662	2.66905	[M+NH4]+	4.08	306.63			AM	x*	x*
	DGDG 34:2	4.08_934.6452	934.6452	934.646	0.962931	[M+NH4]+	4.08	304.76			AM	x*	x*
	DGDG 35:0	4.34_952.6923	952.6923	952.693	0.839725	[M+NH4]+	4.34	312.14			AM		x*
	DGDG 36:2	4.03_962.6714	962.6714	962.677	6.23262	[M+NH4]+	4.03	303.7			AM	x*	x*

## Sheet: Tab 2_CCS_IDs_POS Mode
Compound	Adduct	Drift Time (ms)	Retention Time (min)	Observed m/z	Theoretical m/z	ppm	Lit CCS	Cal CCS	ΔCCS%
Choline	[M+]	1.46	3.377	104.108	104.108	-2.98	117.9	129.242	9.62
Choline	[M+H]	1.39	7.718	104.108	104.108	-2.61	117.9	125.876	6.76
Choline	[M+]	1.39	4.186	104.108	104.108	-4.84	117.9	125.876	6.76
Cytosine	[M+H]	1.39	4.806	112.051	112.051	-2.98	117.4	124.896	6.39
Cytosine	[M+H]	1.39	4.806	112.051	112.051	-2.98	122.6	124.896	1.87
Cytosine	[M+H]	1.39	5.015	112.051	112.051	-2.54	117.4	124.896	6.39
Cytosine	[M+H]	1.39	5.015	112.051	112.051	-2.54	122.6	124.896	1.87
Cytosine	[M+H]	1.46	5.945	112.051	112.051	-4.58	117.4	128.238	9.23
Cytosine	[M+H]	1.46	5.945	112.051	112.051	-4.58	122.6	128.238	4.6
L-Valine	[M+H]	1.52	6.201	118.087	118.087	-2.54	120.8	130.843	8.31
Nicotinamide	[M+H]	1.52	6.511	123.056	123.056	-4.46	126.7	130.318	2.86
Nicotinamide	[M+H]	1.52	1.206	123.056	123.056	-5.06	126.7	130.318	2.86
L-Pipecolate	[M+H]	1.59	8.769	130.086	130.087	4.02	127.9	132.856	3.88
L-Norleucine	[M+H]	1.46	5.581	132.102	132.102	2.42	136.4	126.207	7.47
L-Leucine	[M+H]	1.46	5.581	132.102	132.102	2.42	134.7	126.207	6.31
L-Isoleucine	[M+H]	1.46	5.581	132.102	132.102	2.42	134.3	126.207	6.03
L-Norleucine	[M+H]	1.59	6.201	132.102	132.102	-0.88	136.4	132.67	2.73
L-Leucine	[M+H]	1.59	6.201	132.102	132.102	-0.88	134.7	132.67	1.51
L-Isoleucine	[M+H]	1.59	6.201	132.102	132.102	-0.88	134.3	132.67	1.21
Adenine	[M+H]	1.46	8.648	136.062	136.061	-7.08	125.6	125.872	0.22
Adenine	[M+H]	1.46	2.844	136.063	136.061	-8.52	125.6	125.872	0.22
Adenine	[M+H]	1.46	3.498	136.063	136.061	-8.8	125.6	125.872	0.22
Hypoxanthine	[M+H]	1.52	3.963	137.047	137.046	-9.15	130.5	129.032	1.12
Tyramine	[M+H]	1.52	2.379	138.092	138.092	-0.51	122.6	128.946	5.18
L-Valine	[M+Na]	1.66	6.201	140.069	140.069	-1.3	133.1	135.143	1.53
4-Guanidinobutanoate	[M+H]	1.59	6.633	146.093	146.092	-7.05	129.9	131.51	1.24
L-Methionine	[M+H]	1.66	7.684	150.059	150.059	-0.89	132.9	134.361	1.1
1-Methyladenine	[M+H]	1.52	3.721	150.078	150.078	1.97	127.5	128.037	0.42
1-Methyladenine	[M+H]	1.52	2.325	150.078	150.078	-0.23	127.5	128.037	0.42
Guanine	[M+H]	1.52	9.147	152.058	152.056	-9.54	131	127.9	2.37
L-Histidine	[M+H]	1.59	7.132	156.077	156.077	0.79	131.9	130.801	0.83
L-Histidine	[M+H]	1.59	8.769	156.077	156.077	-0.89	131.9	130.801	0.83
7-Methylguanine	[M+H]	1.59	4.462	166.072	166.073	3.41	133.4	130.172	2.42
L-Phenylalanine*	[M+H]	1.79	5.979	166.086	166.087	4.27	140.1	139.428	0.48
L-Phenylalanine*	[M+H]	1.66	6.633	166.087	166.087	-1.26	140.1	133.291	4.86
Glutamine	[M+Na]	1.66	7.563	169.058	169.059	3.69	137.2	133.113	2.98
Pyridoxamine	[M+H]	1.72	5.237	169.096	169.097	1.91	134.4	136.192	1.33
Pyridoxamine	[M+H]	1.72	1.051	169.098	169.097	-5.73	134.4	136.192	1.33
Guanine	[M+Na]	1.72	5.514	174.04	174.038	-9.34	137.7	135.904	1.3
Indole-3-acetate	[M+H]	1.66	1.759	176.071	176.072	4.63	136.4	132.717	2.7
Tiglyl Glycine	[M+Na]	1.79	7.287	180.064	180.064	-2.57	145.8	138.607	4.93
Phosphocholine	[M+H]	1.79	7.718	184.074	184.073	-2.97	137.1	138.393	0.94
Phosphocholine	[M+H]	1.79	3.997	184.074	184.073	-4.76	137.1	138.393	0.94
D-Mannosamine	[M+Na]	1.92	6.72	202.069	202.068	-6.11	141.9	143.467	1.1
beta-D-Glucosamine	[M+Na]	1.86	1.294	202.087	202.087	0.49	146.3	140.513	3.96
beta-D-Glucosamine	[M+Na]	1.92	2.48	202.087	202.087	0.46	146.3	143.466	1.94
L-Tryptophan	[M+H]	2.05	5.945	205.098	205.096	-6.97	151.3	149.146	1.42
D-Tryptophan	[M+H]	2.05	5.945	205.098	205.096	-6.97	150.6	149.146	0.97
4-Pyridoxate	[M+Na]	2.05	6.478	206.041	206.04	-4.23	150.6	149.102	0.99
2-Methylhippuric Acid	[M+Na]	1.92	4.893	216.064	216.064	-0.88	155.6	142.867	8.18
Atrazine	[M+H]	1.92	1.139	216.102	216.102	-3.7	149.8	142.865	4.63
3,4-Dihydroxy-L-phenylalanine	[M+Na]	2.19	7.03	220.058	220.059	2.39	148.5	154.187	3.83
Carnosine	[M+H]	2.12	8.769	227.115	227.115	-1.81	150.8	151.075	0.18
Fluometuron	[M+H]	2.19	7.219	233.088	233.09	9.54	151.2	153.671	1.63
D-Desthiobin	[M+Na]	2.32	6.754	237.121	237.121	2.95	156.5	159.088	1.65
N-Acetyl-D-mannosamine	[M+Na]	2.05	6.1	244.08	244.082	5.53	150	147.621	1.59
N-Acetyl-D-glucosamine	[M+Na]	2.05	6.1	244.08	244.079	-3.08	158.6	147.621	6.92
N-Acetyl-D-glucosamine	[M+Na]	2.05	6.1	244.08	244.079	-3.08	150.7	147.621	2.04
D-Biotin	[M+H]	2.12	3.222	245.096	245.096	-1.61	151.4	150.427	0.64
D-Biotin	[M+H]	2.12	2.48	245.096	245.096	-2.08	151.4	150.427	0.64
N-Acetyl-D-tryptophan	[M+H]	2.32	4.583	247.109	247.108	-2.32	154.7	158.727	2.6
Carnosine	[M+Na]	2.25	1.826	249.095	249.095	1.14	154.5	155.895	0.9
Carnosine	[M+Na]	2.19	8.735	249.097	249.095	-6.11	154.5	153.107	0.9
5'-Deoxyadenosine	[M+H]	2.25	2.844	252.11	252.108	-8.47	159.6	155.794	2.38
Deoxyadenosine	[M+H]	2.25	2.844	252.11	252.11	-2.13	152.3	155.794	2.29
Deoxyadenosine	[M+H]	2.25	2.844	252.11	252.11	-2.13	158.2	155.794	1.52
Deoxyadenosine	[M+H]	2.25	6.875	252.112	252.11	-7.9	152.3	155.794	2.29
Deoxyadenosine	[M+H]	2.25	6.875	252.112	252.11	-7.9	158.2	155.794	1.52
5-Methylcytidine	[M+H]	2.25	6.976	258.11	258.109	-1.75	156.5	155.601	0.57
5-Methylcytidine	[M+H]	2.25	7.718	258.111	258.109	-8.14	156.5	155.601	0.57
Picloram	[M+Na]	2.52	0.93	262.917	262.916	-2.99	155.4	166.347	7.04
Picloram	[M+Na]	2.52	3.963	262.918	262.916	-6.91	155.4	166.347	7.04
Picloram	[M+Na]	2.52	4.341	262.918	262.916	-8.65	155.4	166.347	7.04
D-Biotin	[M+Na]	2.32	3.188	267.078	267.079	3.52	161.6	158.082	2.18
D-Biotin	[M+Na]	2.39	2.48	267.078	267.079	2.84	161.6	160.815	0.49
Adenosine	[M+H]	2.32	3.963	268.105	268.105	-1.84	155.5	158.051	1.64
5'-Deoxyadenosine	[M+Na]	2.39	2.844	274.091	274.089	-6.24	168	160.606	4.4
Deoxyadenosine	[M+Na]	2.39	2.844	274.091	274.091	-0.04	161.9	160.606	0.8
5'-Deoxyadenosine	[M+Na]	2.25	6.875	274.092	274.089	-9.28	168	155.124	7.66
Deoxyadenosine	[M+Na]	2.25	6.875	274.092	274.091	-3.08	161.9	155.124	4.19
Deoxyadenosine	[M+Na]	2.32	9.51	274.093	274.091	-7.81	161.9	157.876	2.49
Inosine	[M+Na]	2.58	5.359	291.071	291.071	0.05	172.1	168.177	2.28
Catechin	[M+H]	2.32	5.79	291.085	291.087	6.88	164.1	157.416	4.07
5'-Methylthioadenosine	[M+H]	2.58	1.86	298.098	298.097	-1.16	162	167.99	3.7
5'-Methylthioadenosine	[M+H]	2.58	1.86	298.098	298.099	4.88	171	167.99	1.76
5'-Methylthioadenosine	[M+H]	2.45	9.147	298.098	298.097	-1.01	162	162.657	0.41
5'-Methylthioadenosine	[M+H]	2.45	9.147	298.098	298.099	5.03	171	162.657	4.88
5'-Methylthioadenosine	[M+H]	2.58	1.55	298.099	298.099	2.3	171	167.99	1.76
1-Methylguanosine	[M+H]	2.58	2.689	298.116	298.115	-4.64	167.7	167.989	0.17
Pendimethalin	[M+Na]	2.65	6.754	304.125	304.127	6.22	186.6	170.47	8.64
Guanosine	[M+Na]	2.72	6.255	306.082	306.081	-1.9	175.3	173.035	1.29
Glutathione (Reduced)	[M+H]	2.58	8.062	308.092	308.091	-3.36	167.9	167.738	0.1
5'-Methylthioadenosine	[M+Na]	2.65	1.55	320.079	320.079	1.53	173.5	170.084	1.97
Cyclic-AMP	[M+H]	2.58	6.599	330.061	330.061	-0.25	172.7	167.234	3.16
Cyclic-AMP	[M+H]	2.58	6.599	330.061	330.061	-0.25	177	167.234	5.52
Adenosine-5'-monophosphate	[M+H]	2.65	8.682	348.071	348.069	-6.74	171.5	169.486	1.17
2'-Deoxyguanosine 5'-monophosphate	[M+H]	2.65	8.682	348.071	348.071	-0.13	177.3	169.486	4.41
Cellobiose	[M+Na]	2.78	7.907	365.106	365.104	-5.32	178.4	174.339	2.28
Palatinose	[M+Na]	2.78	7.907	365.106	365.105	-3.4	176.2	174.339	1.06
Lactose	[M+Na]	2.78	7.907	365.106	365.106	-2.3	175.2	174.339	0.49
beta-Gentiobiose	[M+Na]	2.78	7.907	365.106	365.106	-1.21	179.4	174.339	2.82
Lactulose	[M+Na]	2.78	7.907	365.106	365.106	-1.21	179	174.339	2.6
2-alpha-Mannobiose	[M+Na]	2.78	7.907	365.106	365.106	-1.21	173.7	174.339	0.37
D-Maltose	[M+Na]	2.78	7.907	365.106	365.106	-1.21	178.4	174.339	2.28
Melibiose	[M+Na]	2.78	7.907	365.106	365.106	-1.21	177.1	174.339	1.56
D-(+)-Trehalose	[M+Na]	2.78	7.907	365.106	365.106	-1.21	176.1	174.339	1
Sucrose	[M+Na]	2.78	7.907	365.106	365.106	-0.93	173.9	174.339	0.25
Cellobiose	[M+Na]	2.72	7.374	365.107	365.104	-6.39	178.4	171.76	3.72
Palatinose	[M+Na]	2.72	7.374	365.107	365.105	-4.47	176.2	171.76	2.52
Lactose	[M+Na]	2.72	7.374	365.107	365.106	-3.38	175.2	171.76	1.96
beta-Gentiobiose	[M+Na]	2.72	7.374	365.107	365.106	-2.28	179.4	171.76	4.26
Lactulose	[M+Na]	2.72	7.374	365.107	365.106	-2.28	179	171.76	4.04
2-alpha-Mannobiose	[M+Na]	2.72	7.374	365.107	365.106	-2.28	173.7	171.76	1.12
D-Maltose	[M+Na]	2.72	7.374	365.107	365.106	-2.28	178.4	171.76	3.72
Melibiose	[M+Na]	2.72	7.374	365.107	365.106	-2.28	177.1	171.76	3.02
D-(+)-Trehalose	[M+Na]	2.72	7.374	365.107	365.106	-2.28	176.1	171.76	2.46
Sucrose	[M+Na]	2.72	7.374	365.107	365.106	-2.01	173.9	171.76	1.23
Riboflavin	[M+H]	2.78	6.754	377.141	377.143	5.29	189.7	174.121	8.21
Riboflavin	[M+H]	3.11	5.237	377.146	377.143	-6.12	189.7	186.738	1.56
(S)-Adenosyl-L-methionine	[M+H]	3.11	9.113	399.145	399.145	-0.61	185.6	186.35	0.4
LysoPC (13:0)	[M+H]	3.98	4.186	454.293	454.293	0.28	217.7	216.425	0.59
LysoPC (13:0)	[M+H]	3.98	5.048	454.293	454.293	0.08	217.7	216.425	0.59
LysoPC (13:0)	[M+Na]	4.17	5.048	476.275	476.275	0.43	222.5	222.928	0.19
Calcium Pantothenate	[M+H]	3.98	0.674	477.18	477.176	-8.36	203	216.095	6.45
Cytidine-5'-diphosphocholine	[M+H]	3.91	3.774	489.12	489.115	-9.18	197.6	213.639	8.12
LysoPC (14:0)	[M+Na]	3.58	1.24	490.287	490.291	8.25	224.3	201.968	9.96
LysoPC (16:0)	[M+H]	4.44	4.806	496.339	496.34	1.61	231.4	231.587	0.08
LysoPC (18:1)	[M+H]	4.51	4.772	522.356	522.356	0.59	233.2	233.454	0.11
D-(+)-Raffinose	[M+Na]	3.58	8.648	527.16	527.158	-2.19	208.2	201.54	3.2
1-Kestose	[M+Na]	3.58	8.648	527.16	527.159	-1.44	204.2	201.54	1.3
d7-DG (15:0/18:1)	[M+H-H2O]	5.23	2.413	570.545	570.545	0.16	258	256.488	0.59
d7-DG (15:0/18:1)	[M+H-H2O]	5.23	4.152	570.547	570.545	-3.06	258	256.488	0.59
d7-DG (15:0/18:1)	[M+H-H2O]	5.23	3.309	570.547	570.545	-3.63	258	256.488	0.59
d7-DG (15:0/18:1)	[M+H-H2O]	5.3	0.62	570.548	570.545	-4.3	258	258.58	0.22
Biliverdin	[M+H]	4.7	1.705	583.255	583.255	0.02	244.1	239.305	1.96
d7-DG (15:0/18:1)	[M+H]	5.3	0.62	588.555	588.554	-0.25	260.5	258.377	0.81
d7-DG (15:0/18:1)	[M+Na]	5.3	0.62	610.539	610.541	3.36	259	258.144	0.33
PC (11:0/11:0)	[M+Na]	4.9	4.394	616.397	616.395	-1.9	258.9	245.424	5.21
beta-Nicotinamide Adenine Dinucleotide	[M+H]	4.31	9.045	664.118	664.114	-4.98	227.7	225.422	1
alpha-Nicotinamide Adenine Dinucleotide (yeast)	[M+H]	4.31	9.045	664.118	664.117	-1.07	240.4	225.422	6.23
Cer 42:1 OH	[M+H]	5.96	0.984	666.638	666.64	2.93	280.19	278.05	0.76
PE(15:0/15:0)	[M+Na]	5.43	4.186	686.476	686.474	-3.1	270.3	261.59	3.22
PE 32:2	[M+H]	5.5	4.186	688.492	688.492	-0.82	284.6	263.634	7.37
PE(16:0/16:0)	[M+H]	5.83	0.984	692.522	692.523	0.82	274.1	273.791	0.11
PE 32:2	[M+Na]	5.63	4.186	710.47	710.474	4.88	286.2	267.551	6.52
d7-PE (15:0-18:1)	[M+H]	5.76	4.152	711.567	711.566	-1.83	273.5	271.609	0.69
PE 32:1	[M+Na]	5.83	4.186	712.489	712.489	1.03	269.7	273.624	1.46
PE 34:3	[M+H]	5.63	4.152	714.506	714.507	2.4	267	267.519	0.19
PE(16:0/16:0)	[M+Na]	5.63	4.152	714.506	714.505	-1.1	277.3	267.519	3.53
PE 34:1	[M+H]	5.9	4.152	718.538	718.539	0.62	271.1	275.591	1.66
PE(16:0/18:1)	[M+H]	5.9	4.152	718.538	718.539	0.62	275.8	275.591	0.08
PC (16:1/16:1) (del9-cis)	[M+H]	5.96	4.152	730.538	730.539	0.51	278.4	277.503	0.32
PE 34:2	[M+Na]	5.96	4.152	738.503	738.505	2.9	274.1	277.441	1.22
PE 34:1	[M+Na]	6.03	4.186	740.519	740.521	2.43	277.1	279.425	0.84
PE(16:0/18:1)	[M+Na]	6.03	4.186	740.519	740.521	2.43	281.7	279.425	0.81
PA 36:4	[M+2Na-H]	5.43	6.168	741.44	741.445	6.53	271.1	261.159	3.67
PE 36:2	[M+H]	5.96	4.118	744.554	744.554	-0.32	276.2	277.394	0.43
PE (18:1/18:1)(del9-cis)	[M+H]	5.96	4.118	744.554	744.554	-0.32	279.1	277.394	0.61
PE (O-34:1)	[M+2Na-H]	5.96	4.307	748.52	748.523	3.68	277.3	277.364	0.02
PC 32:1	[M+Na]	6.03	3.997	754.533	754.536	4.65	280.3	279.319	0.35
PC 34:2	[M+H]	6.1	3.963	758.57	758.57	0.33	280.6	281.281	0.24
PC 34:1	[M+H]	6.23	3.997	760.585	760.586	1.31	283.1	285.232	0.75
PC (18:1(9Z)/16:0)	[M+H]	6.23	3.997	760.585	760.586	1.31	287.9	285.232	0.93
PE (O-36:4)	[M+2Na-H]	6.1	3.997	770.512	770.508	-5.91	279.2	281.194	0.71
PC 34:2	[M+Na]	6.16	3.997	780.548	780.552	5.49	284.2	283.107	0.38
PE 37:2	[M+Na]	6.16	3.997	780.548	780.552	5.49	283.3	283.107	0.07
PC 34:1	[M+Na]	6.29	3.997	782.565	782.567	3.42	286	287.043	0.36
PC (18:1(9Z)/16:0)	[M+Na]	6.29	3.997	782.565	782.567	3.42	292.1	287.043	1.73
PE 36:4	[M+2Na-H]	5.43	2.379	784.487	784.487	0.29	278.1	260.861	6.2
PC 36:2	[M+H]	6.36	3.963	786.601	786.601	0.95	287.1	288.979	0.65
PC (18:1/18:1) (del9-trans)	[M+H]	6.36	3.963	786.601	786.601	0.95	293.3	288.979	1.47

## Sheet: Tab 3_Fig 2 Data PEs
NEG Mode Data
				Normalised abundance
				AB-A30				AB-A45				AB-A60				AB-ABD-lipids
	Compound	m/z	Retention time (min)	_N_AB-A30-1	_N_AB-A30-2	_N_AB-A30-3	_N_AB-A30-4	_N_AB-A45-1	_N_AB-A45-2	_N_AB-A45-3	_N_AB-A45-4	_N_AB-A60-1	_N_AB-A60-2	_N_AB-A60-3	_N_AB-A60-4	_N_AB-ABD-lip-1	_N_AB-ABD-lip-2	_N_AB-ABD-lip-3	_N_AB-ABD-lip-4
PE 32:2 [M-H]	4.19_686.4771m/z	686.477	4.18605	907.466	1067.67	1084.23	970.034	1264.7	1277.81	1020	1194.91	1095.12	1540.33	829.531	1290.85	1108.93	1171.85	1260.9	1280.8
PE 32:1 [M-H]	4.24_688.4928m/z	688.493	4.23963	8312.84	8893.71	8979.99	8118.45	9823.28	9624.99	8919.49	9162.54	8799.71	11527	6942.87	9753.22	8895.42	9550.2	9295.35	10023.4
PE 33:1 [M-H]	4.19_702.5079m/z	702.508	4.18605	596.548	654.604	684.887	559.06	760.03	718.927	662.916	692.834	695.85	930.237	534.745	753.618	712.167	834.638	760.224	850.485
PE 34:2 [M-H]	4.19_714.5085m/z	714.508	4.18605	9725.33	11182.7	11149.5	10313.7	12310.5	12126.4	10639.7	11908	11402.9	14276.9	8238.71	12120	11226.7	11546.7	12035	12476.8
PE 34:1 [M-H]	4.19_716.5239m/z	716.524	4.18605	30392.5	32046.4	31470.4	29605.9	35614.1	35147.2	33806.4	33993.8	33304.1	39083.5	26978.5	34967.1	31511.3	33117.5	33046.5	34324.3
PE 35:1 [M-H]	4.15_730.5376m/z	730.538	4.15225	344.705	404.814	426.572	346.293	422.625	383.572	408.471	391.148	375.332	463.704	309.823	420.081	439.283	487.883	437.028	535.496
PE 36:2 [M-H]	4.15_742.5398m/z	742.54	4.15225	6712.72	7705.21	7465.58	6795.85	8262.66	8162.52	7223.03	7617.72	7781.7	9490.63	5397.95	8042.48	7127.56	7683.91	7629.4	8036.63
				56992.1	61955.1	61261.2	56709.3	68457.9	67441.4	62680	64960.9	63454.7	77312.2	49232.1	67347.3	61021.4	64392.6	64464.3	67528
				59229.4	2393.42			65885.1	2245.45			64336.6	10079.1			64351.6	2301.87
	AVERAGE INTENSITIES					Standard Deviation
	AB-A30	AB-A45	AB-A60	AB-ABD-lipids		AB-A30	AB-A45	AB-A60	AB-ABD-lipids			AB-A30	AB-A45	AB-A60	AB-ABD-lipids
PE 32:2 [M-H]	1007.35	1189.36	1188.96	1205.62		83.5025	118.619	301.018	79.9956		Average	59229.4	65885.1	64336.6	64351.6
PE 32:1 [M-H]	8576.25	9382.57	9255.7	9441.1		425.344	414.667	1911.66	472.593		Std Dev	2393.42	2245.45	10079.1	2301.87
PE 33:1 [M-H]	623.775	708.677	728.613	789.378		56.6107	41.1799	163.234	64.7921
PE 34:2 [M-H]	10592.8	11746.1	11509.6	11821.3		704.328	755.758	2499.36	549.033		Average	5.92294	6.58851	6.43366	6.43516
PE 34:1 [M-H]	30878.8	34640.4	33583.3	32999.9		1090.89	879.133	5028.85	1152.69		Std Dev	0.239342	0.224545	1.00791	0.230187
PE 35:1 [M-H]	380.596	401.454	392.235	474.922		41.4936	17.5445	65.7281	46.7023
PE 36:2 [M-H]	7169.84	7816.48	7678.19	7619.38		490.886	486.659	1695.86	374.28
	59229.4	65885.1	64336.6	64351.6

## Sheet: Tab 4_Fig 2 Data PGs
	NEG Mode Data			Normalised abundance
				SA-30				SA-45				SA-60				SA-BD-lipids
	Compound	m/z	Retention time (min)	2023_05_12_N_SA-A30-1	2023_05_12_N_SA-A30-2	2023_05_12_N_SA-A30-3	2023_05_12_N_SA-A30-4	2023_05_12_N_SA-A45-1	2023_05_12_N_SA-A45-2	2023_05_12_N_SA-A45-3	2023_05_12_N_SA-A45-4	2023_05_12_N_SA-A60-1	2023_05_12_N_SA-A60-2	2023_05_12_N_SA-A60-3	2023_05_12_N_SA-A60-4	2023_05_12_N_SA-ABD-lip-1	2023_05_12_N_SA-ABD-lip-2	2023_05_12_N_SA-ABD-lip-3	2023_05_12_N_SA-ABD-lip-4
PG 30:0 [M-H]	3.65_693.4718m/z	693.472	3.653	4815	3958	3834	4122	5343	4883	4179	4371	4829	5187	4316	5071	2572	2791	3282	2943
PG 31:0 [M-H]	3.62_707.4871m/z	707.487	3.6192	7612	6085	5074	5754	8481	7408	6572	7580	7486	8292	6863	8236	4187	4498	5194	4898
PG 32:0 [M-H]	3.57_721.5032m/z	721.503	3.5656	12807	9664	7630	8510	13786	11562	10415	12759	11691	13450	10874	13335	6337	7009	8184	7481
PG 33:0 [M-H]	3.50_735.5186m/z	735.519	3.4979	15414	9679	6725	7984	14996	11016	8972	13212	10267	13288	10675	13152	5867	6503	7662	7027
PG 34:0 [M-H]	3.46_749.5334m/z	749.533	3.4641	9236	5439	3255	3999	8387	5325	4326	7445	4813	7034	5468	6845	2570	2946	3568	3162
PG 35:0 [M-H]	3.41_763.5499m/z	763.55	3.4105	11458	6213	3216	4212	9332	5213	3682	8351	4166	7412	5384	7164	2287	2666	3288	2722
				61342	41038	29734	34581	60325	45407	38146	53718	43252	54663	43580	53803	23820	26413	31178	28233
				41673.8	12042.7			49399	8375.52			48824.5	5418.28			27411	2681.29
	AVERAGE INTENSITIES					Standard Deviation						TOTALS
	SA-30	SA-45	SA-60	SA-BD-lipids		SA-30	SA-45	SA-60	SA-BD-lipids
PG 30:0 [M-H]	4182	4694	4851	2897		379	454	335	258				SA-30	SA-45	SA-60	SA-BD-lipids
PG 31:0 [M-H]	6131	7510	7719	4694		929	678	588	383			Average	41673.8	49399	48824.5	27411
PG 32:0 [M-H]	9653	12131	12337	7253		1959	1265	1095	674			Std Dev	12042.7	8375.52	5418.28	2681.29
PG 33:0 [M-H]	9950	12049	11846	6765		3324	2268	1383	661
PG 34:0 [M-H]	5482	6371	6040	3062		2305	1620	931	361			Average	4.16737	4.9399	4.88245	2.7411
PG 35:0 [M-H]	6275	6645	6031	2741		3181	2289	1331	358			Std Dev	1.20427	0.837552	0.541828	0.268129
	41673	49400	48824	27412

## Sheet: Tab 5A_Figure 3a Data
M/Z vs RT					mz vs. RT
NEG	Retention time (min)	m/z		POS	Retention Time (min)	m/z			MODE	CLASS	ID	mz	RT
	0.620033	425.306			0.59	402.328			N	Met	Adenine	134.046	3.92913
	0.620033	559.364			0.59	727.566			N	Met	2-Heptyl-3-hydroxyl-4-quinolone	258.183	0.86
	0.620033	629.481			0.59	826.633			N	Met	Adenosine	266.089	3.92913
	0.620033	657.512			0.62	152.061			N	Met	2-octyl-4-quinolone N-oxide	272.166	0.9
	0.620033	671.529			0.62	197.081			N	Met	1-Hydroxy-2-nonyl-4(1H)-quinolinone	286.18	0.86
	0.620033	683.528			0.62	229.144			N	Met	2-decyl-4-quinolone N-oxide	300.197	0.83
	0.620033	779.598			0.62	235.096			N	Met	2-undecyl-4-quinolone N-oxide	314.211	0.83
	0.620033	794.622			0.62	237.113			N	Met	acetylglucosamine acetyl muramic acid	477.173	6.71958
	0.620033	967.71			0.62	245.139			N	PE	PE 31:1	674.479	4.1856
	0.673617	230.155			0.62	251.129			N	PE	PE 32:1	688.493	4.1856
	0.673617	246.149			0.62	263.128			N	PE	PE 32:2	686.477	4.1856
	0.673617	256.133			0.62	299.259			N	PE	PE 33:1	702.508	4.1856
	0.673617	274.18			0.62	309.243			N	PE	PE 34:1	716.524	4.15178
	0.673617	283.264			0.62	319.192			N	PE	PE 35:1	730.535	4.15178
	0.673617	302.175			0.62	327.304			N	PE	PE 35:2	728.524	4.15178
	0.673617	328.19			0.62	331.191			N	PE	PE 36:2	742.54	4.11797
	0.673617	330.206			0.62	337.274			N	PG	PG 25:0	623.393	3.77412
	0.673617	353.15			0.62	369.126			N	PG	PG 26:0	637.408	3.72053
	0.673617	381.174			0.62	409.38			N	PG	PG 27:0	651.424	3.68672
	0.673617	411.221			0.62	413.267			N	PG	PG 28:1	663.424	3.61908
	0.673617	538.39			0.62	429.265			N	PG	PG 28:0	665.44	3.61908
	0.673617	542.37			0.62	441.306			N	PG	PG 29:0	679.455	3.5655
	0.673617	667.212			0.62	453.36			N	PG	PG 30:0	693.472	3.53168
	0.673617	669.206			0.62	453.46			N	PG	PG 31:0	707.487	3.46407
	0.673617	671.209			0.62	455.316			N	PG	PG 32:1	719.487	3.34285
	0.673617	681.526			0.62	467.316			N	PG	PG 32:0	721.501	3.41048
	0.673617	693.23			0.62	469.35			N	PG	PG 33:0	735.518	3.34285
	0.673617	697.231			0.62	477.444			N	PG	PG 33:1	733.502	3.34285
	0.673617	699.237			0.62	489.398			N	PG	PG 34:1	747.518	3.22163
	0.673617	724.539			0.62	493.35			N	PG	PG 35:1	761.532	3.25545
	0.673617	749.588			0.62	497.327			N	PG	PG 35:0	763.55	3.25545
	0.673617	760.434			0.62	504.279			N	PG	PG 36:2	773.533	3.10043
	0.673617	775.447			0.62	515.135			N	LysoPG	LysoPG 15:0	469.257	4.8057
	0.673617	788.461			0.62	523.377			N	LysoPG	LysoPG 16:1	481.257	4.8057
	0.707433	316.19			0.62	532.401			N	LysoPG	LysyoPG 17:0	497.282	4.73807
	0.707433	338.248			0.62	535.377			N	LysoPG	LysoPG 18:1	509.288	4.73807
	0.707433	350.248			0.62	545.506			N	LysoPG	LysyoPG 18:1	511.302	4.70425
	0.707433	352.264			0.62	565.247			N	LysoPG	LysoPG 19:1	523.303	4.70425
	0.707433	352.351			0.62	565.389			N	LysoPG	LysoPG 19:0	525.32	4.70425
	0.707433	352.432			0.62	577.423			N	LysoPG	LysoPG 20:0	539.335	4.65067
	0.707433	352.472			0.62	584.524			P	DGDG	DGDG 29:0	868.5995	4.43
	0.707433	352.526			0.62	603.441			P	DGDG	DGDG 32:0	910.6445	4.39
	0.707433	352.566			0.62	621.311			P	DGDG	DGDG 32:2	906.6144	4.12
	0.707433	354.279			0.62	646.49			P	DGDG	DGDG 33:0	924.6605	4.34
	0.707433	354.366			0.62	647.459			P	DGDG	DGDG 34:0	938.6778	4.34
	0.707433	354.485			0.62	653.569			P	DGDG	DGDG 34:1	936.6593	4.08
	0.707433	354.541			0.62	669.332			P	DGDG	DGDG 34:2	934.6452	4.08
	0.707433	356.222			0.62	713.55			P	DGDG	DGDG 35:0	952.6923	4.34
	0.707433	358.058			0.62	763.598			P	DGDG	DGDG 36:2	962.6714	4.03
	0.707433	358.118			0.62	791.595			P	LysoPC	LysoPC 16:0	496.3395	4.81
	0.707433	380.295			0.62	793.613			P	LysoPC	LysoPC 16:1	494.324	4.81
	0.707433	380.385			0.62	795.629			P	LysoPC	LysoPC 18:1	522.3556	4.77
	0.707433	380.512			0.62	807.592			P	LysoPE	LysoPE 16:0	454.2932	4.19
	0.707433	381.585			0.62	809.607			P	LysoPE	LysoPE 17:1	466.294	5.05
	0.707433	382.397			0.62	812.654			P	LysoPE	LysoPE 16:1	452.2778	4.19
	0.707433	382.501			0.62	844.646			P	LysoPE	LysoPE 18:1	480.3088	4.15
	0.707433	452.19			0.62	858.622			P	Met	1-Methyladenine	150.078	2.33
	0.707433	677.505			0.62	860.641			P	Met	2-Methylhippuric Acid	216.064	4.89
	0.707433	679.519			0.62	863.691			P	Met	2-Heptyl-3-hydroxyl-4-quinolone	260.165	0.93
	0.707433	705.536			0.62	876.637			P	Met	1-Hydroxy-2-nonyl-4(1H)-quinolinone	288.196	0.86
	0.707433	810.523			0.62	940.74			P	Met	Carnitine	162.113	6.79
	0.707433	812.537			0.67	259.088			P	Met	7.29_235.0462m/z	235.046	7.29
	0.707433	838.554			0.67	275.175			P	Met	7-Methylguanine	166.072	4.46
	0.707433	841.572			0.67	295.169			P	Met	Adenine	136.063	2.84
	0.707433	866.587			0.67	302.184			P	Met	Adenosine	268.105	3.96
	0.74125	246.186			0.67	308.197			P	Met	2-octyl-4-quinolone N-oxide	274.181	0.9
	0.74125	284.201			0.67	343.213			P	Met	Betaine/Valine	118.087	6.2
	0.74125	288.16			0.67	369.18			P	Met	2-decyl-4-quinolone N-oxide	302.213	0.86
	0.74125	290.176			0.67	372.224			P	Met	Choline	104.108	7.72
	0.74125	296.201			0.67	383.279			P	Met	Pyocyanin	211.088	2.38
	0.74125	296.282			0.67	393.287			P	Met	Cytosine	112.051	4.81
	0.74125	296.355			0.67	421.32			P	Met	D-(+)-Raffinose	527.16	8.65
	0.74125	296.392			0.67	432.303			P	Met	2-undecyl-4-quinolone N-oxide	316.227	0.83
	0.74125	296.442			0.67	432.402			P	Met	D-Mannosamine	202.069	6.72
	0.74125	298.218			0.67	436.333			P	Met	Glutamine	169.058	7.56
	0.74125	298.297			0.67	669.224			P	Met	Guanine	174.04	5.51
	0.74125	298.371			0.67	673.225			P	Met	Guanosine	306.082	6.25
	0.74125	298.407			0.67	675.23			P	Met	Hypoxanthine	137.065	3.93
	0.74125	298.457			0.71	179.062			P	Met	L-Histidine	156.077	7.13
	0.74125	310.217			0.71	207.057			P	Met	L-Leucine	132.102	6.2
	0.74125	312.232			0.71	220.088			P	Met	L-Methionine	150.059	7.68
	0.74125	322.217			0.71	224.108			P	Met	L-Phenylalanine	166.086	6.63
	0.74125	322.299			0.71	277.215			P	Met	L-Valine	140.069	6.2
	0.74125	324.232			0.71	284.259			P	Met	N-Acetyl-D-mannosamine	244.08	6.1
	0.74125	324.315			0.71	295.225			P	Met	Nicotinamide	123.056	6.51
	0.74125	324.394			0.71	300.288			P	Met	Phosphocholine	184.074	7.72
	0.74125	324.433			0.71	307.263			P	Met	Sucrose	365.107	7.91
	0.74125	324.485			0.71	340.264			P	Met	Tiglyl Glycine	180.064	7.29
	0.74125	324.523			0.71	342.28			P	PC	PC 34:1	760.5846	4.00
	0.74125	325.495			0.71	350.304			P	PC	PC 34:2	758.5697	3.96
	0.74125	326.248			0.71	352.265			P	PC	PC 36:2	786.6005	3.96
	0.74125	326.331			0.71	354.281			P	PE	PE 34:1	718.5383	4.15
	0.74125	326.446			0.71	354.371			P	PE	PE 32:1	690.5075	4.19
	0.74125	327.083			0.71	354.448			P	PE	PE 36:2	744.5545	4.12
	0.74125	327.289			0.71	354.491			P	PG	PG 32:0	745.4977	3.41
	0.74125	396.128			0.71	354.557			P	PG	PG 33:0	759.5136	3.34
	0.74125	398.141			0.71	354.637			P	PG	PG 30:0	717.4670	3.57
	0.74125	424.159			0.71	356.294			P	PG	PG 34:1	771.5138	3.26
	0.74125	553.448			0.71	356.388			P	PG	PG 33:1	757.4990	3.38
	0.74125	567.394			0.71	356.507			P	PG	PG 31:0	731.4822	3.50
	0.74125	567.462			0.71	356.583			P	RhaLip	Rha-C10-C10	527.32	1.17
	0.74125	581.478			0.71	357.468			P	RhaLip	Rha-C10-C12	555.353	1.02
	0.74125	593.41			0.71	358.524			P	RhaLip	Rha-C10-C12:1	553.337	1.05
	0.74125	593.479			0.71	363.232			P	RhaLip	Rha-C12:1-C12	581.369	0.98
	0.74125	595.426			0.71	365.222			P	RhaLip	Rha-C12-C12	583.386	0.98
	0.74125	595.494			0.71	382.311			P	RhaLip	Rha-Rha-C12-C10	696.454	3.93
	0.74125	597.441			0.71	382.406			P	RhaLip	Rha-Rha-C12-C12	724.486	3.77
	0.74125	609.511			0.71	382.683			N	MGDG	MGDG 33:1	787.556	0.930083
	0.74125	621.442			0.71	383.607			N	MGDG	MGDG 33:0	789.573	0.930083
	0.74125	623.457			0.71	384.525			N	MGDG	MGDG 34:2	799.558	0.930083
	0.74125	623.525			0.71	384.704			N	MGDG	MGDG 34:1	801.572	0.930083
	0.74125	649.473			0.71	392.314			N	MGDG	MGDG 32:1	773.541	0.930083
	0.74125	651.488			0.71	403.3			N	MGDG	MGDG 32:0	775.557	0.930083
	0.74125	782.492			0.71	406.29			N	MGDG	MGDG 36:2	827.588	0.930083
	0.74125	784.506			0.71	415.31			P	LysPG	LysPG 28:0	795.552	5.39
	0.775067	157.052			0.71	487.404			P	LysPG	LysPG 29:0	809.563	5.39
	0.775067	168.045			0.71	488.357			P	LysPG	LysPG 30:1	821.562	5.36
	0.775067	181.053			0.71	502.373			P	LysPG	LysPG 30:0	823.579	5.36
	0.775067	182.06			0.71	504.325			P	LysPG	LysPG 31:1	835.575	5.39
	0.775067	184.076			0.71	504.431			P	LysPG	LysPG 31:0	837.595	5.36
	0.775067	194.061			0.71	518.342			P	LysPG	LysPG 32:0	851.611	5.36
	0.775067	198.091			0.71	532.357			P	LysPG	LysPG 33:2	861.595	5.36
	0.775067	218.155			0.71	532.466			P	Met	2-heptyl-4-quinolone	244.171	0.83
	0.775067	244.162			0.71	545.351			P	Met	2,4-dihydroxyquinoline	162.056	0.86
	0.775067	254.154			0.71	574.373
	0.775067	256.17			0.71	618.393
	0.775067	262.144			0.71	714.486
	0.775067	268.17			0.74	105.071
	0.775067	268.245			0.74	175.149
	0.775067	268.316			0.74	210.092
	0.775067	268.352			0.74	284.202
	0.775067	268.399			0.74	286.217
	0.775067	269.089			0.74	296.201
	0.775067	269.938			0.74	298.217
	0.775067	270.185			0.74	298.3
	0.775067	270.262			0.74	298.372
	0.775067	270.333			0.74	298.411
	0.775067	270.368			0.74	298.472
	0.775067	270.415			0.74	298.545
	0.775067	271.107			0.74	299.502
	0.775067	272.038			0.74	300.164
	0.775067	282.186			0.74	300.232
	0.775067	340.226			0.74	300.317
	0.775067	342.242			0.74	300.389
	0.775067	368.095			0.74	300.426
	0.775067	368.259			0.74	301.433
	0.775067	370.11			0.74	312.233
	0.775067	370.274			0.74	314.248
	0.775067	394.332			0.74	324.233
	0.775067	396.29			0.74	324.32
	0.775067	412.122			0.74	326.249
	0.775067	414.136			0.74	326.335
	0.775067	440.152			0.74	326.41
	0.775067	497.421			0.74	326.45
	0.775067	539.363			0.74	326.517
	0.775067	581.373			0.74	326.591
	0.775067	583.387			0.74	328.263
	0.775067	611.385			0.74	328.351
	0.775067	611.417			0.74	328.427
	0.775067	613.399			0.74	328.462
	0.775067	623.385			0.74	328.536
	0.775067	625.4			0.74	329.393
	0.775067	627.415			0.74	331.131
	0.775067	629.429			0.74	357.128
	0.775067	639.416			0.74	387.192
	0.775067	641.43			0.74	387.287
	0.775067	651.417			0.74	387.413
	0.775067	653.432			0.74	387.488
	0.775067	655.446			0.74	389.303
	0.775067	681.463			0.74	389.504
	0.775067	683.478			0.74	389.601
	0.775067	798.487			0.74	409.174
	0.82865	196.076			0.74	416.252
	0.82865	228.138			0.74	425.144
	0.82865	242.155			0.74	431.193
	0.82865	242.226			0.74	442.335
	0.82865	269.044			0.74	445.247
	0.82865	300.197			0.74	453.169
	0.82865	312.193			0.74	459.221
	0.82865	312.277			0.74	474.274
	0.82865	312.353			0.74	484.388
	0.82865	312.393			0.74	511.226
	0.82865	312.445			0.74	518.281
	0.82865	314.211			0.74	546.397
	0.82865	314.293			0.74	1128.32
	0.82865	326.21			0.78	127.055
	0.82865	553.342			0.78	128.062
	0.82865	569.338			0.78	130.066
	0.82865	601.398			0.78	139.055
	0.86245	144.045			0.78	144.081
	0.86245	144.1			0.78	146.061
	0.86245	159.032			0.78	156.081
	0.86245	170.06			0.78	159.069
	0.86245	170.12			0.78	168.081
	0.86245	170.205			0.78	170.061
	0.86245	212.107			0.78	172.077
	0.86245	214.123			0.78	184.077
	0.86245	226.123			0.78	184.141
	0.86245	258.183			0.78	186.092
	0.86245	282.149			0.78	244.31
	0.86245	284.242			0.78	244.399
	0.86245	284.354			0.78	256.17
	0.86245	286.18			0.78	258.186
	0.86245	286.258			0.78	270.186
	0.86245	286.331			0.78	270.265
	0.86245	286.369			0.78	270.333
	0.86245	286.418			0.78	270.37
	0.86245	298.178			0.78	270.43
	0.86245	371.158			0.78	270.498
	0.86245	384.091			0.78	270.543
	0.86245	386.105			0.78	271.113
	0.86245	400.285			0.78	272.04
	0.86245	402.301			0.78	272.201
	0.86245	428.317			0.78	272.281
	0.86245	467.328			0.78	272.349
	0.86245	559.351			0.78	272.387
	0.86245	571.353			0.78	272.445
	0.86245	571.463			0.78	272.515
	0.86245	573.368			0.78	273.049
	0.86245	573.478			0.78	273.982
	0.86245	583.356			0.78	274.059
	0.86245	585.364			0.78	280.258
	0.86245	587.382			0.78	370.275
	0.86245	597.369			0.78	372.289
	0.86245	599.384			0.78	381.254
	0.896267	200.107			0.78	398.306
	0.896267	240.139			0.78	426.261
	0.896267	253.05			0.78	448.297
	0.896267	272.166			0.78	466.307
	0.896267	358.074			0.78	486.281
	0.896267	441.312			0.78	528.415
	0.896267	517.307			0.78	620.435
	0.896267	543.322			0.78	634.452
	0.896267	545.336			0.83	180.081
	0.930083	256.133			0.83	181.027
	0.930083	258.222			0.83	211.145
	0.930083	318.207			0.83	242.154
	0.930083	761.542			0.83	244.171
	0.930083	773.541			0.83	244.245
	0.930083	775.557			0.83	244.346
	0.930083	787.556			0.83	268.17
	0.930083	789.573			0.83	305.111
	0.930083	799.558			0.83	312.196
	0.930083	801.572			0.83	314.211
	0.930083	813.573			0.83	314.298
	0.930083	816.548			0.83	314.371
	0.930083	827.588			0.83	314.412
	0.983667	218.154			0.83	314.478
	0.983667	246.149			0.83	314.549
	0.983667	290.139			0.83	316.227
	0.983667	316.154			0.83	316.312
	0.983667	318.17			0.83	316.387
	0.983667	361.222			0.83	316.426
	0.983667	531.353			0.83	316.491
	0.983667	531.459			0.83	328.228
	0.983667	531.61			0.83	340.227
	0.983667	531.677			0.83	342.243
	0.983667	531.725			0.83	342.332
	0.983667	532.793			0.83	344.258
	0.983667	532.873			0.83	408.368
	0.983667	533.964			0.83	409.342
	0.983667	543.353			0.83	518.36
	0.983667	545.369			0.83	627.416
	0.983667	555.353			0.83	671.311
	0.983667	557.368			0.86	144.046
	0.983667	559.384			0.86	158.061
	0.983667	561.25			0.86	162.056
	0.983667	594.349			0.86	174.056
	0.983667	599.341			0.86	188.071
	0.983667	616.331			0.86	202.087
	0.983667	620.364			0.86	212.107
	0.983667	622.379			0.86	214.123
	0.983667	631.278			0.86	216.139
	0.983667	701.513			0.86	254.155
	0.983667	715.527			0.86	288.196
	0.983667	717.478			0.86	288.279
	0.983667	719.494			0.86	288.348
	0.983667	727.528			0.86	288.387
	0.983667	729.543			0.86	288.447
	0.983667	741.543			0.86	288.518
	0.983667	745.511			0.86	289.139
	0.983667	747.526			0.86	290.05
	0.983667	755.559			0.86	290.091
	0.983667	771.526			0.86	290.989
	1.01748	158.06			0.86	300.196
	1.01748	169.122			0.86	302.213
	1.01748	517.338			0.86	310.179
	1.01748	529.337			0.86	310.215
	1.01748	529.443			0.86	380.338
	1.01748	592.333			0.86	443.269
	1.01748	597.325			0.86	452.393
	1.01748	614.314			0.86	547.39
	1.01748	717.444			0.86	573.369
	1.01748	1009.75			0.86	575.385
	1.0513	333.191			0.86	599.383
	1.0513	439.235			0.86	601.401
	1.0513	503.322			0.9	202.123
	1.0513	503.425			0.9	226.123
	1.0513	503.572			0.9	226.181
	1.0513	504.676			0.9	230.094
	1.0513	566.318			0.9	255.066
	1.0513	571.31			0.9	266.173
	1.0513	588.299			0.9	272.164
	1.0513	603.247			0.9	274.181
	1.0851	981.715			0.9	286.181
	1.1387	797.581			0.9	286.262
	1.1387	983.732			0.9	286.371
	1.1725	213.123			0.9	286.434
	1.1725	786.528			0.9	286.502
	1.24013	428.185			0.9	286.547
	1.29372	277.122			0.9	289.068
	1.63758	753.518			0.9	388.245
	1.63758	755.534			0.9	545.339
	1.6714	313.119			0.9	571.354
	1.6714	581.24			0.93	188.108
	1.6714	727.503			0.93	200.108
	1.82642	160.039			0.93	248.108
	1.86023	669.424			0.93	258.15
	1.86023	773.537			0.93	259.124
	1.91382	241.082			0.93	260.165
	1.91382	601.362			0.93	260.242
	1.91382	745.502			0.93	260.31
	1.94763	197.092			0.93	260.346
	1.94763	231.08			0.93	260.404
	1.94763	715.492			0.93	260.471
	1.94763	747.517			0.93	261.994
	1.98145	588.365			0.93	262.074
	1.98145	615.378			0.93	262.917
	1.98145	719.487			0.93	311.259
	2.01525	607.256			0.93	313.274
	2.01525	613.361			0.93	341.305
	2.06883	643.408			0.93	529.343
	2.10265	641.393			0.93	772.593
	2.13647	629.393			0.93	774.605
	2.25768	227.067			0.98	232.134
	2.25768	341.077			0.98	240.197
	2.25768	428.095			0.98	246.149
	2.3253	491.314			0.98	285.243
	2.37888	742.503			0.98	328.196
	2.37888	744.518			0.98	330.203
	2.4127	559.351			0.98	332.216
	2.4127	756.519			0.98	358.236
	2.4127	758.534			0.98	415.342
	2.44652	730.502			0.98	418.188
	2.48033	716.488			0.98	549.486
	2.60153	412.306			0.98	563.265
	2.79038	297.065			0.98	569.36
	2.84397	218.103			0.98	575.502
	2.87778	190.036			0.98	576.41
	2.91158	270.046			0.98	577.518
	3.0328	858.51			0.98	578.426
	3.06662	773.661			0.98	581.369
	3.06662	773.844			0.98	583.386
	3.06662	773.93			0.98	589.516
	3.06662	773.955			0.98	595.29
	3.06662	773.984			0.98	603.532
	3.06662	775.224			0.98	611.416
	3.06662	799.525			1.02	117.059
	3.06662	841.521			1.02	161.08
	3.10043	773.533			1.02	304.19
	3.10043	776.547			1.02	550.396
	3.10043	873.458			1.02	555.353
	3.15402	771.506			1.05	218.118
	3.15402	787.548			1.05	229.081
	3.18783	778.567			1.05	307.091
	3.18783	801.562			1.05	344.186
	3.18783	844.496			1.05	441.25
	3.22163	287.123			1.05	541.336
	3.22163	300.196			1.05	548.38
	3.22163	663.388			1.05	553.337
	3.22163	743.485			1.09	569.334
	3.22163	745.628			1.09	597.367
	3.22163	745.747			1.09	613.362
	3.22163	745.807			1.14	153.128
	3.22163	745.891			1.14	216.102
	3.22163	745.945			1.14	282.221
	3.22163	747.518			1.14	301.223
	3.22163	747.644			1.14	328.191
	3.22163	747.763			1.14	387.311
	3.22163	747.822			1.14	571.346
	3.22163	747.902			1.17	135.118
	3.22163	747.928			1.17	341.269
	3.22163	747.959			1.17	359.28
	3.22163	749.177			1.17	522.365
	3.22163	749.32			1.17	527.32
	3.22163	751.511			1.17	585.333
	3.22163	751.755			1.21	543.297
	3.22163	752.012			1.24	334.223
	3.22163	759.518			1.29	356.289
	3.22163	808.531			1.33	478.198
	3.22163	813.49			1.36	190.087
	3.22163	815.506			1.36	288.159
	3.22163	831.479			1.45	227.082
	3.22163	831.537			1.48	169.077
	3.22163	845.429			1.48	213.103
	3.22163	847.443			1.48	275.155
	3.25545	284.241			1.52	150.056
	3.25545	286.257			1.55	367.239
	3.25545	286.37			1.64	308.118
	3.25545	637.372			1.67	288.284
	3.25545	653.367			1.67	387.343
	3.25545	665.402			1.71	288.348
	3.25545	681.398			1.71	384.134
	3.25545	740.67			1.71	583.255
	3.25545	749.659			1.76	176.071
	3.25545	750.534			1.79	162.056
	3.25545	759.643			1.86	289.143
	3.25545	761.532			1.86	329.207
	3.25545	763.549			1.91	274.135
	3.25545	763.676			1.91	643.408
	3.25545	763.857			1.95	183.092
	3.25545	793.487			1.95	233.096
	3.25545	795.503			1.95	311.258
	3.25545	801.509			1.95	313.274
	3.25545	859.443			1.95	391.244
	3.25545	863.475			1.95	603.376
	3.30903	298.177			1.98	617.393
	3.30903	731.486			2.02	260.406
	3.30903	735.82			2.02	590.381
	3.30903	735.902			2.02	609.271
	3.30903	735.956			2.02	615.376
	3.30903	737.308			2.07	244.17
	3.30903	737.495			2.07	355.368
	3.30903	738.438			2.07	645.422
	3.30903	757.495			2.1	197.115
	3.30903	761.658			2.14	187.125
	3.30903	803.506			2.14	352.144
	3.30903	820.491			2.33	168.069
	3.30903	835.444			2.33	197.071
	3.34285	717.471			2.33	211.159
	3.34285	717.593			2.33	211.251
	3.34285	719.487			2.33	212.814
	3.34285	719.61			2.38	211.088
	3.34285	719.726			2.38	211.974
	3.34285	719.785			2.38	212.039
	3.34285	719.866			2.38	213.095
	3.34285	719.921			2.41	211.906
	3.34285	722.26			2.41	575.502
	3.34285	722.386			2.45	272.12
	3.34285	731.609			2.45	577.517
	3.34285	733.502			2.48	181.098
	3.34285	735.518			2.53	211.364
	3.34285	735.643			2.53	233.07
	3.34285	735.761			2.69	176.074
	3.34285	737.163			2.76	313.326
	3.34285	739.511			2.79	121.04
	3.34285	819.412			2.79	139.051
	3.34285	887.526			2.79	220.117
	3.34285	918.575			2.84	119.036
	3.37667	168.033			2.84	136.063
	3.37667	721.258			2.84	252.11
	3.37667	732.503			2.88	192.052
	3.37667	733.625			3.03	257.114
	3.37667	767.476			3.1	601.517
	3.37667	787.475			3.1	603.535
	3.37667	817.4			3.1	603.652
	3.37667	890.543			3.1	797.527
	3.37667	904.559			3.1	813.502
	3.41048	354.203			3.15	606.548
	3.41048	721.501			3.15	775.547
	3.41048	721.626			3.19	341.355
	3.41048	721.743			3.19	617.549
	3.41048	721.801			3.22	265.253
	3.41048	721.881			3.22	339.289
	3.41048	722.948			3.22	426.405
	3.41048	723.133			3.22	493.293
	3.41048	723.276			3.22	511.303
	3.41048	729.469			3.22	575.774
	3.41048	769.501			3.22	575.868
	3.41048	789.491			3.22	577.081
	3.41048	804.462			3.22	577.206
	3.41048	821.427			3.22	577.736
	3.46407	689.44			3.22	578.041
	3.46407	703.455			3.22	579.163
	3.46407	705.471			3.22	769.498
	3.46407	705.592			3.22	790.539
	3.46407	707.487			3.22	792.565
	3.46407	707.609			3.22	970.487
	3.46407	707.783			3.26	307.24
	3.46407	707.864			3.26	391.239
	3.46407	707.917			3.26	419.256
	3.46407	709.102			3.26	485.288
	3.46407	709.225			3.26	493.388
	3.46407	775.479			3.26	509.388
	3.46407	791.45			3.26	573.486
	3.49788	134.046			3.26	575.503
	3.49788	691.455			3.26	575.618
	3.49788	691.575			3.26	576.965
	3.49788	693.764			3.26	577.519
	3.49788	807.412			3.26	577.634
	3.53168	693.471			3.26	577.788
	3.53168	693.592			3.26	577.881
	3.53168	693.706			3.26	577.975
	3.53168	693.897			3.26	578.981
	3.53168	693.974			3.26	579.101
	3.53168	695.072			3.26	579.226
	3.53168	695.19			3.26	580.449
	3.53168	761.46			3.26	581.611
	3.53168	793.397			3.26	589.519
	3.5655	661.408			3.26	593.666
	3.5655	677.439			3.26	621.376
	3.5655	679.455			3.26	647.39
	3.5655	679.574			3.26	747.518
	3.5655	747.451			3.26	749.533
	3.5655	778.446			3.26	749.664
	3.61908	663.424			3.26	761.532
	3.61908	665.44			3.26	764.543
	3.68672	651.424			3.26	766.559
	3.72053	637.408			3.26	771.514
	3.72053	705.444			3.26	785.472
	3.72053	705.564			3.26	787.488
	3.72053	768.438			3.26	787.544
	3.77412	353.108			3.26	807.583
	3.77412	623.393			3.26	972.502
	3.80792	703.426			3.31	313.274
	3.80792	755.534			3.31	325.274
	3.84173	609.377			3.31	353.352
	3.84173	691.428			3.31	353.443
	3.84173	757.549			3.31	353.565
	3.87555	595.361			3.31	393.24
	3.87555	689.411			3.31	433.271
	3.87555	762.387			3.31	449.265
	3.92913	134.047			3.31	467.277
	3.92913	266.089			3.31	579.649
	3.92913	312.094			3.31	580.535
	3.92913	479.25			3.31	591.533
	3.92913	541.172			3.31	593.55
	3.92913	677.41			3.31	649.406
	3.92913	677.53			3.31	782.586
	3.92913	740.407			3.34	311.258
	3.92913	745.399			3.34	341.303
	3.96295	243.061			3.34	447.25
	3.96295	495.117			3.34	453.359
	3.96295	517.304			3.34	547.472
	3.96295	518.145			3.34	561.487
	3.96295	540.175			3.34	563.503
	3.96295	663.389			3.34	565.633
	3.96295	675.396			3.34	565.786
	3.96295	802.56			3.34	565.879
	3.96295	810.573			3.34	566.973
	3.96295	830.591			3.34	567.081
	3.99677	776.545			3.34	568.325
	3.99677	790.559			3.34	754.559
	3.99677	804.576			3.34	759.514
	3.99677	804.705			3.34	775.489
	3.99677	816.576			3.38	184.065
	3.99677	821.566			3.38	313.323
	3.99677	872.563			3.38	465.262
	4.03057	635.356			3.38	547.583
	4.03057	637.372			3.38	549.488
	4.03057	649.381			3.38	549.6
	4.03057	649.497			3.38	549.699
	4.03057	735.482			3.38	549.751
	4.03057	737.502			3.38	549.843
	4.03057	779.556			3.38	549.932
	4.03057	989.641			3.38	550.926
	4.08417	623.359			3.38	551.028
	4.08417	742.783			3.38	551.112
	4.08417	744.335			3.38	552.147
	4.08417	751.514			3.38	552.26
	4.08417	805.534			3.38	565.519
	4.08417	810.527			3.38	620.363
	4.08417	845.658			3.38	719.486
	4.08417	913.721			3.38	735.517
	4.08417	947.595			3.38	737.533
	4.08417	961.611			3.38	743.482
	4.08417	963.626			3.38	759.457
	4.08417	975.627			3.38	886.369
	4.08417	980.615			3.38	944.472
	4.11797	256.133			3.41	108.082
	4.11797	258.222			3.41	134.097
	4.11797	270.149			3.41	327.289
	4.11797	272.165			3.41	327.337
	4.11797	282.149			3.41	327.424
	4.11797	284.242			3.41	327.537
	4.11797	286.18			3.41	327.609
	4.11797	286.258			3.41	329.439
	4.11797	286.331			3.41	435.251
	4.11797	286.369			3.41	453.262
	4.11797	298.178			3.41	499.303
	4.11797	300.196			3.41	551.503
	4.11797	338.209			3.41	551.616
	4.11797	340.193			3.41	551.716
	4.11797	340.226			3.41	551.767
	4.11797	660.425			3.41	551.858
	4.11797	740.524			3.41	551.948
	4.11797	742.54			3.41	552.944
	4.11797	742.664			3.41	553.046
	4.11797	742.842			3.41	554.28
	4.11797	742.924			3.41	554.368
	4.11797	742.979			3.41	597.485
	4.11797	744.193			3.41	599.501
	4.11797	746.563			3.41	724.521
	4.11797	756.555			3.41	745.498
	4.11797	777.507			3.41	761.472
	4.11797	933.58			3.46	299.259
	4.11797	935.595			3.46	306.278
	4.11797	949.611			3.46	379.224
	4.11797	952.586			3.46	519.44
	4.15178	281.248			3.46	533.456
	4.15178	478.294			3.46	537.488
	4.15178	592.362			3.46	537.598
	4.15178	604.362			3.46	537.749
	4.15178	608.357			3.46	537.927
	4.15178	620.357			3.46	539.015
	4.15178	632.393			3.46	539.105
	4.15178	650.403			3.46	540.499
	4.15178	700.493			3.46	709.503
	4.15178	708.545			3.5	136.063
	4.15178	709.552			3.5	136.118
	4.15178	709.674			3.5	308.295
	4.15178	712.492			3.5	325.322
	4.15178	714.632			3.5	325.408
	4.15178	714.747			3.5	325.483
	4.15178	714.804			3.5	325.524
	4.15178	714.883			3.5	325.592
	4.15178	715.95			3.5	326.247
	4.15178	716.13			3.5	521.456
	4.15178	716.223			3.5	535.472
	4.15178	716.524			3.5	535.582
	4.15178	716.647			3.5	537.84
	4.15178	716.763			3.5	731.482
	4.15178	716.82			3.5	747.461
	4.15178	716.899			3.5	772.36
	4.15178	716.955			3.5	844.555
	4.15178	717.034			3.5	858.571
	4.15178	718.149			3.5	872.585
	4.15178	728.524			3.53	119.036
	4.15178	728.647			3.53	523.472
	4.15178	730.537			3.53	523.729
	4.15178	764.511			3.53	524.983
	4.15178	782.495			3.53	525.076
	4.15178	784.511			3.53	526.273
	4.15178	794.536			3.53	712.512
	4.15178	798.469			3.53	830.54
	4.15178	800.484			3.57	523.582
	4.15178	814.434			3.57	523.679
	4.15178	816.448			3.57	523.818
	4.15178	905.548			3.57	523.906
	4.15178	907.564			3.57	695.487
	4.15178	910.582			3.57	717.467
	4.15178	921.579			3.57	733.442
	4.15178	924.555			3.62	191.068
	4.1856	173.047			3.62	257.114
	4.1856	286.453			3.62	282.279
	4.1856	658.445			3.62	299.306
	4.1856	674.479			3.62	299.389
	4.1856	684.46			3.62	299.5
	4.1856	686.477			3.62	493.424
	4.1856	686.596			3.62	509.457
	4.1856	688.493			3.62	509.564
	4.1856	688.613			3.62	681.471
	4.1856	688.726			3.65	232.137
	4.1856	688.783			3.69	280.262
	4.1856	688.862			3.69	297.291
	4.1856	688.916			3.69	481.425
	4.1856	688.993			3.72	298.177
	4.1856	690.089			3.77	103.055
	4.1856	690.203			3.77	105.071
	4.1856	692.508			3.77	415.342
	4.1856	692.702			3.77	467.409
	4.1856	702.508			3.77	497.349
	4.1856	702.628			3.77	507.412
	4.1856	720.818			3.77	536.301
	4.1856	756.48			3.77	724.486
	4.1856	772.455			3.77	758.394
	4.1856	788.418			3.77	784.542
	4.1856	879.532			3.81	453.394
	4.1856	881.547			3.81	757.546
	4.23918	244.133			3.84	271.275
	4.23918	258.292			3.84	413.326
	4.23918	258.375			3.84	439.379
	4.23918	259.052			3.84	722.471
	4.23918	259.104			3.88	425.363
	4.23918	286.419			3.88	600.262
	4.23918	312.195			3.88	612.261
	4.23918	312.276			3.93	137.065
	4.23918	342.241			3.93	260.309
	4.23918	370.273			3.93	260.346
	4.23918	396.29			3.93	260.405
	4.23918	630.414			3.93	261.994
	4.23918	632.429			3.93	274.181
	4.23918	634.443			3.93	280.239
	4.23918	653.261			3.93	288.279
	4.23918	660.461			3.93	288.387
	4.23918	663.478			3.93	289.2
	4.23918	723.526			3.93	314.295
	4.23918	788.508			3.93	341.315
	4.23918	814.523			3.93	344.228
	4.273	520.304			3.93	387.311
	4.273	643.434			3.93	573.487
	4.273	671.465			3.93	649.406
	4.273	673.48			3.93	696.454
	4.273	699.496			3.93	701.408
	4.273	759.532			3.93	717.382
	4.30682	617.418			3.96	119.036
	4.30682	619.434			3.96	136.194
	4.30682	645.449			3.96	137.047
	4.34062	162.041			3.96	261.074
	4.34062	660.427			3.96	268.105
	4.34062	662.407			3.96	268.183
	4.34062	664.419			3.96	268.29
	4.34062	816.54			3.96	268.351
	4.34062	818.555			3.96	294.102
	4.34062	830.556			3.96	312.112
	4.34062	844.571			3.96	563.264
	4.34062	951.627			3.96	694.438
	4.34062	965.642			3.96	758.57
	4.34062	979.658			3.96	758.701
	4.39422	506.288			3.96	786.6
	4.39422	620.392			4	137.065
	4.39422	632.394			4	140.083
	4.39422	634.408			4	184.074
	4.39422	636.393			4	211.12
	4.39422	646.409			4	493.389
	4.39422	702.504			4	733.555
	4.39422	705.491			4	760.585
	4.39422	790.524			4	760.717
	4.39422	879.496			4	761.005
	4.39422	909.58			4	772.584
	4.39422	923.596			4	774.596
	4.39422	937.611			4	780.548
	4.42802	573.407			4	782.565
	4.42802	606.378			4	798.538
	4.42802	618.377			4	808.57
	4.42802	641.47			4.03	387.115
	4.42802	674.442			4.03	639.387
	4.42802	676.456			4.03	668.422
	4.42802	732.519			4.03	962.671
	4.42802	851.465			4.08	144.082
	4.42802	853.479			4.08	260.242
	4.42802	895.564			4.08	286.372
	4.46183	192.052			4.08	289.142
	4.46183	592.362			4.08	453.357
	4.46183	604.362			4.08	681.633
	4.46183	825.449			4.08	934.645
	4.49565	731.54			4.08	936.659
	4.54923	326.179			4.08	948.66
	4.54923	811.468			4.12	311.258
	4.58305	409.814			4.12	313.275
	4.58305	411.811			4.12	439.343
	4.58305	622.408			4.12	479.376
	4.58305	660.167			4.12	603.534
	4.61687	263.852			4.12	744.555
	4.65067	539.335			4.12	744.685
	4.65067	650.403			4.12	744.97
	4.70425	241.119			4.12	782.508
	4.70425	511.302			4.12	792.539
	4.70425	523.303			4.12	906.614
	4.70425	525.32			4.12	908.629
	4.73807	479.249			4.12	922.643
	4.73807	497.282			4.15	462.298
	4.73807	509.288			4.15	480.309
	4.73807	509.392			4.15	570.547
	4.73807	535.285			4.15	575.503
	4.73807	648.388			4.15	575.618
	4.77188	341.071			4.15	575.868
	4.77188	357.066			4.15	577.519
	4.77188	385.097			4.15	589.519
	4.77188	483.273			4.15	702.51
	4.77188	495.273			4.15	711.567
	4.77188	566.346			4.15	714.506
	4.77188	622.372			4.15	716.652
	4.8057	469.257			4.15	716.767
	4.8057	481.257			4.15	716.824
	4.8057	876.561			4.15	716.928
	4.8931	281.248			4.15	717.03
	4.8931	478.489			4.15	718.03
	4.8931	478.535			4.15	718.15
	4.8931	478.598			4.15	718.292
	4.8931	478.646			4.15	718.409
	4.8931	478.768			4.15	718.538
	4.8931	479.823			4.15	730.538
	4.8931	480.64			4.15	738.503
	4.8931	480.752			4.15	754.478
	4.8931	481.604			4.15	764.508
	4.8931	481.666			4.15	766.527
	4.8931	481.787			4.15	880.598
	4.8931	481.885			4.19	104.108
	4.8931	481.956			4.19	280.263
	4.8931	484.035			4.19	385.36
	4.8931	484.1			4.19	442.37
	4.8931	484.97			4.19	452.278
	4.8931	487.253			4.19	454.293
	4.8931	522.301			4.19	460.381
	4.8931	563.27			4.19	470.401
	4.8931	578.218			4.19	488.412
	4.8931	957.596			4.19	545.47
	4.8931	979.578			4.19	547.473
	4.92692	409.343			4.19	549.488
	4.92692	464.278			4.19	549.6
	4.92692	476.278			4.19	561.486
	4.96072	253.217			4.19	563.503
	4.96072	450.262			4.19	573.499
	4.96072	450.359			4.19	577.633
	4.96072	450.498			4.19	660.46
	4.96072	450.561			4.19	676.488
	4.96072	450.605			4.19	688.492
	4.96072	451.563			4.19	688.617
	4.96072	451.666			4.19	690.507
	4.96072	494.271			4.19	690.633
	4.96072	506.325			4.19	690.803
	4.96072	518.25			4.19	690.906
	5.0143	374.208			4.19	692.109
	5.0143	465.298			4.19	692.232
	5.0143	478.294			4.19	704.522
	5.0143	478.395			4.19	712.489
	5.0143	479.723			4.19	718.667
	5.0143	492.309			4.19	718.84
	5.0143	536.25			4.19	718.944
	5.0143	546.281			4.19	719.046
	5.0143	600.25			4.19	720.167
	5.0143	614.268			4.19	720.31
	5.04812	368.147			4.19	721.684
	5.04812	384.142			4.19	728.463
	5.04812	435.251			4.19	740.519
	5.04812	452.278			4.19	756.492
	5.04812	452.375			4.24	147.118
	5.04812	452.514			4.24	493.424
	5.04812	452.576			4.24	521.457
	5.04812	452.623			4.24	632.428
	5.04812	453.682			4.24	634.444
	5.04812	453.763			4.24	655.277
	5.04812	520.265			4.24	655.399
	5.08193	409.235			4.27	148.115
	5.08193	578.309			4.27	341.314
	5.08193	758.498			4.27	609.27
	5.08193	786.528			4.27	675.26
	5.11575	275.103			4.31	260.165
	5.11575	424.247			4.31	260.31
	5.11575	550.361			4.31	261.994
	5.11575	580.325			4.31	288.387
	5.11575	761.516			4.31	748.521
	5.11575	899.506			4.34	164.058
	5.16933	669.397			4.34	232.134
	5.16933	871.474			4.34	258.15
	5.16933	873.49			4.34	260.346
	5.16933	901.522			4.34	261.074
	5.16933	927.538			4.34	286.371
	5.23695	314.114			4.34	289.142
	5.23695	595.317			4.34	304.189
	5.23695	621.331			4.34	315.301
	5.23695	906.572			4.34	818.554
	5.23695	920.588			4.34	820.568
	5.27077	909.59			4.34	846.585
	5.32435	859.582			4.34	924.661
	5.32435	887.612			4.39	493.389
	5.35817	267.073			4.39	616.397
	5.35817	819.549			4.39	618.412
	5.35817	821.566			4.39	634.409
	5.35817	833.566			4.39	638.411
	5.35817	835.582			4.39	648.423
	5.35817	847.58			4.39	882.615
	5.35817	849.597			4.39	896.63
	5.35817	861.596			4.39	910.645
	5.35817	863.613			4.43	608.393
	5.39198	243.171			4.43	682.393
	5.39198	791.519			4.46	194.068
	5.39198	793.534			4.46	594.377
	5.39198	807.551			4.46	606.377
	5.39198	892.595			4.5	362.217
	5.4258	751.488			4.58	616.177
	5.47938	227.103			4.58	624.423
	5.47938	723.456			4.62	237.161
	5.5132	620.309			4.62	612.263
	5.5132	899.505			4.65	121.066
	5.58082	358.18			4.65	186.056
	5.6344	274.092			4.65	552.296
	5.66822	326.201			4.65	610.25
	5.66822	356.127			4.7	584.233
	5.70203	489.217			4.74	475.282
	5.78943	521.24			4.74	493.293
	5.78943	716.689			4.74	511.304
	5.82325	687.419			4.77	255.171
	5.85705	227.068			4.77	400.153
	5.85705	482.298			4.77	402.165
	5.89087	457.245			4.77	449.266
	5.94445	229.155			4.77	458.207
	5.94445	261.124			4.77	460.219
	5.94445	298.141			4.77	467.278
	5.97827	663.292			4.77	522.356
	6.01208	383.23			4.77	623.551
	6.01208	635.26			4.81	494.324
	6.01208	637.275			4.81	496.34
	6.09948	963.552			4.86	503.325
	6.1333	326.206			4.89	265.253
	6.1671	423.261			4.89	308.295
	6.20092	358.177			4.89	339.29
	6.20092	747.472			4.89	339.378
	6.20092	864.551			4.89	339.455
	6.20092	981.629			4.89	339.496
	6.2545	227.139			4.89	339.564
	6.2545	282.084			4.89	340.578
	6.2545	328.15			4.89	341.393
	6.44333	999.495			4.89	341.465
	6.51097	277.119			4.89	342.301
	6.51097	415.198			4.89	383.298
	6.51097	473.239			4.89	483.979
	6.56455	215.103			4.89	484.125
	6.56455	329.053			4.89	506.305
	6.59837	617.276			4.89	518.265
	6.63218	672.336			4.89	524.315
	6.71958	270.145			4.89	959.61
	6.71958	284.163			4.93	288.451
	6.71958	352.148			4.93	325.274
	6.71958	381.213			4.93	326.245
	6.71958	477.173			4.93	337.274
	6.71958	537.193			4.93	411.358
	6.75338	174.04			4.96	311.258
	6.75338	196.022			4.96	311.343
	6.75338	314.171			4.96	313.274
	6.75338	328.187			4.96	397.343
	6.75338	371.07			4.96	490.234
	6.75338	382.159			5.01	376.222
	6.75338	473.207			5.01	419.256
	6.75338	535.959			5.01	449.303
	6.75338	603.947			5.01	462.298
	6.75338	671.934			5.01	478.291
	6.7872	382.099			5.01	480.309
	6.7872	558.256			5.01	480.415
	6.8746	551.319			5.01	480.506
	6.94223	440.251			5.01	480.555
	6.97603	318.166			5.01	480.638
	6.97603	355.198			5.01	480.784
	6.97603	486.235			5.01	481.745
	6.97603	656.362			5.01	481.857
	6.97603	803.376			5.01	482.774
	7.02962	259.13			5.01	482.889
	7.02962	327.167			5.01	482.984
	7.02962	364.15			5.01	484.036
	7.02962	447.191			5.01	485.19
	7.06343	274.14			5.01	502.291
	7.06343	342.169			5.01	524.273
	7.13107	196.072			5.01	540.246
	7.18465	251.077			5.01	602.264
	7.18465	438.235			5.05	436.283
	7.21847	187.107			5.05	454.293
	7.25245	241.08			5.05	454.396
	7.25245	300.156			5.05	466.294
	7.25245	369.175			5.05	476.275
	7.25245	437.162			5.05	492.248
	7.25245	573.267			5.05	528.292
	7.25245	633.245			5.05	552.374
	7.25245	701.233			5.08	434.267
	7.28627	131.082			5.08	452.278
	7.28627	173.092			5.08	760.511
	7.28627	173.152			5.12	582.34
	7.28627	258.07			5.17	261.073
	7.28627	341.143			5.24	377.146
	7.28627	355.159			5.24	623.35
	7.28627	488.121			5.27	595.317
	7.28627	626.298			5.27	597.331
	7.33985	159.077			5.27	908.584
	7.33985	409.093			5.32	272.2
	7.33985	435.188			5.36	821.562
	7.33985	617.312			5.36	823.579
	7.33985	650.351			5.36	851.611
	7.37365	341.108			5.51	152.058
	7.37365	495.257			5.51	170.064
	7.37365	507.213			5.51	622.324
	7.37365	520.226			5.55	235.144
	7.37365	521.229			5.58	138.056
	7.37365	521.333			5.58	298.091
	7.40747	399.188			5.63	479.117
	7.44128	744.339			5.67	328.22
	7.5625	265.093			5.7	253.101
	7.5625	313.112			5.7	439.292
	7.5625	318.129			5.74	230.187
	7.5963	355.124			5.74	268.143
	7.5963	364.198			5.79	160.134
	7.5963	486.272			5.79	290.849
	7.6499	245.131			5.79	385.277
	7.6499	263.07			5.79	524.345
	7.6499	515.247			5.79	542.734
	7.6499	527.148			5.82	491.233
	7.6499	549.13			5.82	689.434
	7.6837	159.059			5.86	122.072
	7.6837	201.07			5.86	144.049
	7.6837	228.033			5.86	265.113
	7.6837	245.059			5.86	484.314
	7.6837	285.052			5.86	523.256
	7.6837	540.278			5.94	266.076
	7.6837	571.112			5.94	282.049
	7.6837	593.094			5.94	540.339
	7.6837	857.171			6.01	209.129
	7.6837	879.154			6.01	226.156
	7.6837	901.136			6.01	272.162
	7.71752	242.079			6.01	385.245
	7.71752	302.1			6.1	144.103
	7.71752	338.183			6.1	263.139
	7.71752	454.087			6.1	425.279
	7.71752	476.069			6.1	489.27
	7.71752	571.299			6.1	896.518
	7.71752	762.128			6.1	965.568
	7.75133	315.08			6.17	469.324
	7.75133	325.113			6.17	586.403
	7.75133	337.062			6.17	703.482
	7.75133	344.864			6.2	118.087
	7.75133	359.043			6.2	118.138
	7.75133	390.869			6.2	140.069
	7.75133	528.079			6.2	156.043
	7.75133	719.096			6.2	235.166
	7.75133	741.078			6.2	257.148
	7.83873	228.098			6.2	257.225
	7.87255	214.048			6.2	273.122
	7.87255	227.114			6.2	360.193
	7.90637	341.108			6.2	382.174
	7.90637	341.192			6.2	491.307
	7.90637	377.085			6.2	507.28
	7.90637	379.082			6.2	559.294
	7.90637	387.114			6.2	608.386
	7.90637	387.203			6.2	725.465
	7.90637	387.333			6.2	842.544
	7.90637	388.41			6.2	901.083
	7.90637	404.104			6.2	901.584
	7.90637	455.101			6.2	959.623
	7.90637	729.23			6.2	960.124
	8.11497	452.287			6.2	1018.16
	8.61387	978.428			6.2	1018.66
	8.64767	503.161			6.2	1076.7
	8.64767	503.264			6.2	1077.2
	8.64767	529.157			6.2	1135.24
	8.64767	539.138			6.2	1135.74
	8.64767	541.136			6.2	1193.78
	8.64767	549.166			6.25	228.146
	8.64767	549.274			6.32	668.398
	8.64767	566.157			6.36	504.281
	8.64767	566.266			6.48	157.098
	8.64767	571.148			6.48	273.136
	8.64767	617.154			6.48	383.229
	8.64767	681.166			6.48	461.178
	8.76888	544.186			6.48	480.282
	8.76888	590.193			6.48	584.273
	8.76888	607.183			6.48	741.393
					6.48	1001.51
					6.51	123.056
					6.51	239.101
					6.51	261.083
					6.51	417.214
					6.51	475.255
					6.51	510.328
					6.57	199.011
					6.72	220.993
					6.72	226.046
					6.72	308.159
					6.72	330.141
					6.72	398.128
					6.72	501.193
					6.72	524.308
					6.75	146.118
					6.75	160.035
					6.75	174.015
					6.75	215.135
					6.75	220.02
					6.75	229.155
					6.75	241.156
					6.75	242.002
					6.75	245.161
					6.75	256.018
					6.75	258.155
					6.75	259.104
					6.75	284.01
					6.75	294.143
					6.75	296.01
					6.75	309.99
					6.75	316.187
					6.75	322.104
					6.75	330.203
					6.75	338.169
					6.75	352.185
					6.75	360.151
					6.75	365.068
					6.75	377.977
					6.75	379.047
					6.75	387.161
					6.75	393.027
					6.75	405.211
					6.75	410.131
					6.75	411.261
					6.75	428.139
					6.75	431.986
					6.75	445.965
					6.75	461.014
					6.75	499.973
					6.75	513.953
					6.75	529.002
					6.75	569.031
					6.75	581.94
					6.75	596.989
					6.75	649.927
					6.75	664.977
					6.75	732.965
					6.75	800.95
					6.79	162.113
					6.79	560.272
					6.79	1104.11
					6.79	1104.61
					6.82	356.148
					6.82	1093.12
					6.82	1093.62
					6.88	217.156
					6.88	553.335
					6.94	230.114
					6.94	442.266
					6.94	464.248
					6.98	231.171
					6.98	231.244
					6.98	357.214
					6.98	488.251
					6.98	658.378
					6.98	805.391
					6.98	1022.58
					6.98	1023.08
					7.03	176.093
					7.03	329.182
					7.03	449.207
					7.06	256.091
					7.06	326.171
					7.06	366.167
					7.1	217.13
					7.1	407.192
					7.13	198.088
					7.13	617.275
					7.19	366.213
					7.19	440.251
					7.19	504.247
					7.22	189.124
					7.22	233.088
					7.22	302.172
					7.25	203.108
					7.25	314.172
					7.25	324.153
					7.25	343.198
					7.25	371.19
					7.25	387.16
					7.25	393.169
					7.25	575.283
					7.25	583.244
					7.25	730.183
					7.25	807.319
					7.29	175.109
					7.29	197.09
					7.29	197.158
					7.29	205.057
					7.29	219.072
					7.29	387.123
					7.29	399.181
					7.29	401.139
					7.29	409.138
					7.29	415.155
					7.29	534.101
					7.29	569.19
					7.29	583.207
					7.29	595.263
					7.29	597.222
					7.29	605.22
					7.29	611.237
					7.29	627.21
					7.29	628.313
					7.29	751.257
					7.29	765.272
					7.29	793.304
					7.29	801.302
					7.34	619.328
					7.34	652.368
					7.34	752.922
					7.34	753.423
					7.37	704.304
					7.44	230.114
					7.5	615.281
					7.56	267.11
					7.56	430.245
					7.6	366.214
					7.6	488.287
					7.65	171.077
					7.65	217.085
					7.65	219.08
					7.65	265.086
					7.65	287.068
					7.65	309.05
					7.65	551.146
					7.65	573.128
					7.65	595.11
					7.68	154.134
					7.68	278.081
					7.68	331.031
					7.68	542.294
					7.68	617.09
					7.68	639.073
					7.72	104.108
					7.72	184.074
					7.72	221.019
					7.72	258.111
					7.72	258.148
					7.72	258.187
					7.72	284.107
					7.72	340.198
					7.72	573.315
					7.75	214.007
					7.75	405.024
					7.84	230.115
					7.91	365.106
					7.96	465.202
					8.06	558.289
					8.12	454.303
					8.18	341.218
					8.18	635.323
					8.3	789.424
					8.65	325.114
					8.65	522.204
					8.65	527.16
					8.65	543.133
					8.65	1031.33
					8.74	315.204
					8.8	507.772
					8.8	508.273

## Sheet: Tab 5B_Figure 3b Data
M/Z vs CCS
								MODE	CLASS	ID	mz	CCS
NEG			POS					N	Met	acetylglucosamine acetyl muramic acid	477.173	197.686
	m/z	Cal. CCS (Å2)		m/z	Cal. CCS (Å2)			N	Met	Adenine	134.046	128.132
	241.216	171.899		402.328	242.294			N	Met	Adenosine	266.089	157.374
	265.169	176.211		417.161	197.075			N	Met	2-Heptyl-3-hydroxyl-4-quinolone	258.183	171.28
	267.186	173.582		572.49	260.617			N	Met	1-Hydroxy-2-nonyl-4(1H)-quinolinone	286.18	178.076
	368.235	203.758		605.315	256.149			N	Met	2-decyl-4-quinolone N-oxide	300.197	180.161
	425.306	211.089		727.566	265.255			N	Met	2-octyl-4-quinolone N-oxide	272.166	173.423
	515.358	229.354		786.602	278.765			N	Met	2-undecyl-4-quinolone N-oxide	314.211	184.646
	529.356	225.422		826.633	286.311			N	PE	PE 31:1	674.479	252.497
	559.364	236.19		152.061	128.441			N	PE	PE 32:1	688.493	255.715
	615.464	253.021		182.058	132.764			N	PE	PE 32:2	686.477	254.072
	629.481	254.562		197.081	137.957			N	PE	PE 33:1	702.508	260.521
	643.498	257.746		203.18	149.144			N	PE	PE 34:1	716.524	265.236
	655.497	259.28		205.195	151.85			N	PE	PE 35:1	730.535	269.866
	657.512	260.892		217.196	154.085			N	PE	PE 35:2	728.524	268.312
	671.529	265.599		219.103	145.636			N	PE	PE 36:2	742.54	268.21
	683.528	265.498		229.144	150.841			N	PG	PG 30:0	693.472	258.963
	711.536	270.011		231.102	147.986			N	PG	PG 31:0	707.487	262.1
	721.588	273.046		231.211	158.968			N	PG	PG 32:1	719.487	262.009
	779.598	283.242		235.096	147.841			N	PG	PG 32:0	721.501	265.198
	794.622	287.568		237.113	150.547			N	PG	PG 33:0	735.518	268.261
	811.626	291.815		245.139	153.019			N	PG	PG 33:1	733.502	271.404
	827.617	288.815		251.129	155.543			N	PG	PG 34:1	747.518	269.743
	835.552	293.101		259.243	165.948			N	PG	PG 35:1	761.532	272.754
	903.597	295.56		263.128	157.859			N	PG	PG 35:0	763.55	274.281
	967.71	315.792		299.259	190.016			N	PG	PG 36:2	773.533	274.213
	984.7	315.708		299.341	190.014			N	LysoPG	LysoPG 15:0	469.257	212.467
	171.138	152.68		309.243	189.737			N	LysoPG	LysoPG 16:1	481.257	214.32
	173.048	132.769		319.192	174.579			N	LysoPG	LysyoPG 17:0	497.282	218.084
	175.027	129.071		327.304	186.831			N	LysoPG	LysoPG 18:1	509.288	219.893
	199.17	162.871		331.191	176.823			N	LysoPG	LysyoPG 18:1	511.302	221.808
	230.155	161.45		337.274	198.652			N	LysoPG	LysoPG 19:1	523.303	223.587
	239.155	163.889		355.222	183.759			N	LysoPG	LysoPG 19:0	525.32	225.469
	246.149	166.368		369.126	190.779			N	LysoPG	LysoPG 20:0	539.335	229.07
	246.22	166.365		385.238	190.474			P	DGDG	DGDG 29:0	868.6	297.578
	256.133	168.705		409.38	208.852			P	DGDG	DGDG 32:0	910.644	304.897
	260.164	171.213		411.253	194.804			P	DGDG	DGDG 32:2	906.614	299.254
	274.18	175.919		413.267	197.138			P	DGDG	DGDG 33:0	924.66	306.696
	274.219	168.125		427.255	203.932			P	DGDG	DGDG 34:0	938.678	308.49
	274.255	175.917		429.265	196.883			P	DGDG	DGDG 34:1	936.659	306.629
	275.151	168.097		439.286	201.419			P	DGDG	DGDG 34:2	934.645	304.763
	281.248	178.223		441.306	206.026			P	DGDG	DGDG 35:0	952.692	312.141
	283.264	180.646		453.301	205.848			P	DGDG	DGDG 36:2	962.671	310.228
	302.175	177.63		453.36	221.699			P	LysoPC	LysoPC 16:0	496.339	229.893
	302.255	177.628		453.46	221.697			P	LysoPC	LysoPC 16:1	494.324	223.331
	328.19	181.9		455.316	210.403			P	LysoPC	LysoPC 18:1	522.356	231.731
	330.206	184.257		467.316	210.232			P	LysoPE	LysoPE 16:0	454.293	214.957
	332.118	186.585		469.35	223.679			P	LysoPE	LysoPE 17:1	466.294	212.519
	341.142	186.381		477.444	225.771			P	LysoPE	LysoPE 16:1	452.278	208.161
	353.15	186.124		489.398	229.988			P	LysoPE	LysoPE 18:1	480.309	214.587
	381.174	192.496		493.35	225.55			P	Met	1-Methyladenine	150.078	128.579
	411.221	200.807		497.327	214.364			P	Met	2-Methylhippuric Acid	216.064	142.918
	455.316	216.68		504.279	209.751			P	Met	2-Heptyl-3-hydroxyl-4-quinolone	260.165	165.918
	490.328	229.678		506.239	209.727			P	Met	1-Hydroxy-2-nonyl-4(1H)-quinolinone	288.196	177.921
	532.342	231.009		509.184	223.139			P	Met	6.79_162.1132m/z	162.113	133.902
	538.39	234.611		515.135	223.065			P	Met	7.29_235.0462m/z	235.046	150.622
	542.37	234.565		523.377	225.168			P	Met	7-Methylguanine	166.072	130.622
	642.184	238.973		532.401	235.927			P	Met	Adenine	136.063	126.51
	643.184	238.964		535.377	222.825			P	Met	Adenosine	268.105	157.708
	645.187	238.947		545.506	240.051			P	Met	2-octyl-4-quinolone N-oxide	274.181	173.253
	665.202	244.045		551.5	256.755			P	Met	Betaine/Valine	118.087	131.393
	667.212	244.029		565.247	239.825			P	Met	2-decyl-4-quinolone N-oxide	302.213	185.018
	669.206	244.013		565.389	229.065			P	Met	Choline	104.108	126.627
	671.209	243.997		577.423	233.269			P	Met	Pyocyanin	211.088	140.251
	681.526	267.104		579.498	256.427			P	Met	Cytosine	112.051	125.643
	693.23	248.974		584.524	256.371			P	Met	D-(+)-Raffinose	527.16	200.302
	697.231	248.944		599.551	249.991			P	Met	2-undecyl-4-quinolone N-oxide	316.227	189.552
	699.237	248.928		603.441	239.427			P	Met	D-Mannosamine	202.069	143.517
	724.539	271.472		621.311	260.092			P	Met	Glutamine	169.058	133.477
	741.527	271.345		621.43	260.09			P	Met	Guanine	174.04	136.185
	748.434	274.388		646.49	245.361			P	Met	Guanosine	306.082	172.358
	749.588	280.463		647.459	267.953			P	Met	Hypoxanthine	137.065	129.575
	760.434	271.211		653.569	265.878			P	Met	L-Histidine	156.077	131.253
	773.585	292.075		669.332	261.681			P	Met	L-Leucine	132.102	133.125
	775.447	280.279		699.533	263.455			P	Met	L-Methionine	150.059	134.727
	788.461	281.691		701.517	261.411			P	Met	L-Phenylalanine	166.086	133.655
	817.648	294.646		713.55	263.343			P	Met	L-Valine	140.069	135.51
	841.49	288.729		725.55	267.284			P	Met	N-Acetyl-D-mannosamine	244.08	147.533
	873.571	292.874		739.562	267.177			P	Met	Nicotinamide	123.056	130.866
	187.133	154.76		763.598	278.928			P	Met	Phosphocholine	184.074	138.595
	215.165	164.892		777.612	280.792			P	Met	Sucrose	365.107	173.618
	316.19	182.188		779.594	276.844			P	Met	Tiglyl Glycine	180.064	138.809
	318.205	182.138		791.595	278.731			P	PC	PC 34:1	760.585	282.873
	336.232	188.833		793.613	278.717			P	PC	PC 34:2	758.57	278.965
	338.248	191.1		795.629	280.666			P	PC	PC 36:2	786.601	286.582
	344.222	188.654		795.763	280.666			P	PE	PE 34:1	718.538	273.337
	350.248	195.372		807.592	280.586			P	PE	PE 32:1	690.508	265.552
	352.264	193.073		809.607	284.479			P	PE	PE 36:2	744.554	275.121
	352.351	195.326		812.654	286.403			P	PG	PG 32:0	745.498	275.113
	352.432	195.325		817.609	284.426			P	PG	PG 33:0	759.514	278.958
	352.472	195.324		830.657	286.285			P	PG	PG 30:0	717.467	271.353
	352.526	195.323		844.646	290.064			P	PG	PG 34:1	771.514	281.187
	352.566	195.322		858.622	291.902			P	PG	PG 33:1	757.499	275.024
	354.279	197.514		860.641	289.965			P	PG	PG 31:0	731.482	273.235
	354.366	197.513		863.691	293.789			P	RhaLip	Rha-C10-C10	527.32	233.835
	354.485	195.28		876.637	293.711			P	RhaLip	Rha-C10-C12	555.353	242.062
	354.541	197.509		880.718	299.405			P	RhaLip	Rha-C10-C12:1	553.337	239.959
	356.222	195.243		892.631	291.7			P	RhaLip	Rha-C12:1-C12	581.369	245.996
	358.058	195.205		940.74	317.76			P	RhaLip	Rha-C12-C12	583.386	248.072
	358.118	195.203		145.102	132.038			P	RhaLip	Rha-Rha-C12-C10	696.454	267.517
	359.917	197.394		171.116	139.32			P	RhaLip	Rha-Rha-C12-C12	724.486	275.276
	380.295	201.362		183.116	141.569			N	MGDG	MGDG 33:1	787.556	278.69
	380.385	201.361		185.133	144.355			N	MGDG	MGDG 33:0	789.573	283.174
	380.512	201.358		199.147	149.336			N	MGDG	MGDG 34:2	799.558	280.118
	381.585	201.338		205.121	146.23			N	MGDG	MGDG 34:1	801.572	281.604
	382.397	201.322		221.134	151.155			N	MGDG	MGDG 32:1	773.541	275.745
	382.501	201.32		247.164	158.38			N	MGDG	MGDG 32:0	775.557	280.279
	384.43	201.283		256.156	160.757			N	MGDG	MGDG 36:2	827.588	285.888
	416.27	209.179		259.088	152.568			P	LysPG	LysPG 28:0	795.552	282.624
	452.19	208.616		275.175	175.778			P	LysPG	LysPG 29:0	809.563	286.423
	454.203	210.644		295.169	172.644			P	LysPG	LysPG 30:1	821.562	286.344
	480.221	214.334		302.184	185.019			P	LysPG	LysPG 30:0	823.579	288.268
	604.181	232.101		308.197	182.378			P	LysPG	LysPG 31:1	835.575	290.122
	646.124	237.159		328.172	184.354			P	LysPG	LysPG 31:0	837.595	292.034
	648.122	237.142		342.104	179.085			P	LysPG	LysPG 32:0	851.611	293.864
	675.487	265.565		343.213	191.325			P	LysPG	LysPG 33:2	861.595	291.883
	677.505	267.138		369.18	190.778			P	Met	2-heptyl-4-quinolone	244.171	163.832
	679.519	268.701		372.224	188.302			P	Met	2,4-dihydroxyquinoline	162.056	133.906
	705.536	273.172		383.279	197.669
	708.555	274.691		393.287	204.518
	733.567	279.074		421.32	213.218
	810.523	285.995		432.303	245.98
	812.537	287.45		432.402	245.978
	838.554	291.644		432.537	245.976
	841.572	293.064		436.333	243.776
	866.587	295.768		520.506	253.006
	134.894	128.06		531.128	231.624
	238.122	158.306		641.199	243.306
	246.186	171.709		645.197	245.373
	265.263	171.044		647.201	243.253
	284.201	178.134		667.218	255.564
	288.16	178.018		669.224	253.486
	290.176	175.444		673.225	253.452
	296.201	180.271		675.23	251.368
	296.282	180.269		695.241	259.425
	296.355	180.267		701.252	259.377
	296.392	180.266		848.767	307.155
	296.442	180.264		159.117	134.096
	298.218	182.661		179.062	135.907
	298.297	185.072		207.057	137.519
	298.371	185.07		217.159	154.086
	298.407	185.069		220.088	142.759
	298.457	185.067		224.108	145.441
	305.2	184.882		237.183	158.739
	309.308	179.921		264.194	165.787
	310.217	187.128		265.204	168.369
	312.232	187.075		277.215	170.588
	322.217	189.168		284.259	185.543
	322.299	191.483		295.225	175.19
	324.232	189.118		300.288	189.987
	324.315	189.116		305.249	177.451
	324.394	191.43		307.263	179.908
	324.433	189.113		312.114	172.209
	324.485	191.428		323.204	177.006
	324.523	191.427		335.223	181.72
	325.495	191.403		335.256	184.189
	326.248	191.385		338.249	191.439
	326.331	191.383		340.264	193.802
	326.446	191.38		342.28	200.902
	327.083	191.364		350.304	193.576
	327.289	191.359		352.265	200.672
	328.97	191.318		354.281	200.627
	329.858	191.297		354.371	200.625
	396.128	196.698		354.448	200.623
	398.141	198.859		354.491	200.622
	424.159	202.742		354.557	200.621
	551.433	236.277		354.637	200.619
	553.448	238.055		356.294	207.603
	555.215	230.752		356.388	207.601
	565.378	241.482		356.507	202.931
	567.394	244.967		356.583	205.269
	567.462	239.687		357.468	205.249
	569.409	244.945		358.524	207.553
	579.463	241.332		360.454	205.183
	581.478	243.07		362.383	205.141
	590.388	246.458		363.232	216.637
	593.41	248.148		365.222	186.007
	593.479	244.693		382.311	211.66
	595.426	249.837		382.406	211.658
	595.494	246.406		382.683	211.653
	597.441	253.2		383.607	211.634
	609.511	249.697		384.525	211.615
	618.418	251.308		384.704	211.612
	619.425	252.983		392.314	206.857
	619.494	247.893		402.327	240.141
	621.442	254.637		403.3	202.005
	623.457	257.933		406.29	194.887
	623.525	252.944		415.31	199.458
	647.455	259.351		487.404	223.424
	649.473	262.583		488.357	216.729
	651.488	262.565		502.373	223.226
	756.474	277.388		504.325	220.985
	782.492	281.731		504.431	220.984
	784.506	283.209		518.342	223.026
	140.05	131.386		532.357	225.062
	142.065	131.223		532.466	225.06
	157.052	130.14		545.351	229.286
	168.045	133.058		574.373	231.141
	181.053	135.823		577.249	213.481
	182.06	139.168		618.393	239.284
	184.076	142.377		710.568	281.309
	186.055	138.958		714.486	261.308
	194.061	138.562		737.592	286.949
	198.091	148.057		105.071	123.197
	208.075	147.593		1128.32	307.609
	218.155	161.956		123.081	127.687
	220.076	150.16		175.149	142.016
	222.092	156.041		210.092	143.165
	242.406	166.506		214.162	151.447
	244.162	166.441		284.202	180.557
	254.154	171.42		286.217	182.997
	256.17	171.349		296.201	182.705
	256.243	171.347		296.396	185.181
	262.144	168.504		298.217	182.648
	268.17	178.637		298.3	182.646
	268.245	178.635		298.372	182.644
	268.316	181.122		298.411	182.643
	268.352	178.631		298.472	182.641
	268.399	178.63		298.545	182.639
	269.089	181.097		299.502	182.613
	269.938	178.579		300.164	182.594
	270.185	176.046		300.232	189.988
	270.262	176.044		300.317	189.986
	270.333	176.042		300.389	189.984
	270.368	176.041		300.426	189.983
	270.415	176.039		301.433	189.954
	271.107	176.017		302.357	189.928
	272.038	175.987		312.233	189.657
	274.402	173.353		314.248	194.452
	282.186	185.549		324.233	194.191
	305.081	180.031		324.32	194.189
	340.226	191.055		326.249	194.14
	342.242	193.294		326.335	194.138
	368.095	194.999		326.41	196.536
	368.259	197.222		326.45	194.135
	370.11	192.707		326.517	194.134
	370.274	199.383		326.591	194.132
	394.332	205.378		328.263	198.875
	396.29	203.215		328.351	198.873
	412.122	196.427		328.427	198.871
	414.136	198.588		328.462	198.87
	438.137	200.383		328.536	198.868
	440.152	202.496		328.607	198.866
	468.184	210.447		329.393	194.062
	496.215	216.122		331.131	176.824
	497.421	229.583		344.314	203.21
	516.043	213.889		357.128	183.72
	525.449	234.765		387.192	192.838
	537.347	240.027		387.287	195.222
	539.363	240.003		387.413	195.219
	581.373	241.313		387.488	192.833
	583.387	243.051		389.303	195.185
	599.496	244.634		389.504	192.796
	609.404	249.698		389.601	192.794
	611.385	249.679		390.251	183.103
	611.417	251.375		401.188	194.974
	613.399	247.951		409.174	199.561
	615.414	247.932		416.252	189.949
	623.385	247.857		425.144	199.299
	625.4	249.546		431.193	201.543
	627.415	251.223		435.17	203.807
	629.429	252.889		442.335	199.037
	637.435	256.15		445.247	208.266
	639.416	252.798		453.169	201.217
	639.449	257.783		459.221	208.06
	641.43	254.452		474.274	210.136
	651.417	254.364		476.248	205.53
	653.432	256.007		480.322	253.59
	655.446	257.64		484.388	216.782
	658.463	260.884		511.226	218.674
	665.467	262.442		515.358	223.062
	667.447	259.177		518.281	220.813
	679.448	260.705		546.397	229.274
	681.463	262.307		614.381	249.842
	683.478	265.498		113.039	128.769
	709.494	270.027		120.045	127.996
	754.461	275.878		127.055	130.471
	798.487	281.624		128.062	127.209
	116.05	144.551		130.066	127.027
	144.179	127.317		139.055	126.268
	172.04	132.826		144.081	132.117
	196.076	144.998		146.061	128.869
	196.14	144.995		156.081	134.3
	210.091	153.603		159.069	131.056
	228.138	161.532		159.211	131.047
	242.155	166.516		168.081	133.535
	242.226	166.513		168.143	133.532
	269.044	160.106		170.061	133.419
	300.197	180.161		172.077	136.298
	312.193	182.289		172.193	136.291
	312.277	182.287		172.225	136.289
	312.353	182.285		184.077	138.595
	312.393	182.284		184.141	138.591
	312.445	182.282		184.197	138.588
	314.211	184.646		184.23	138.587
	314.293	184.644		184.905	138.551
	314.408	184.641		184.97	138.548
	326.21	186.725		186.092	141.411
	369.142	197.204		186.156	144.301
	380.183	199.189		244.31	163.827
	397.172	201.049		244.399	163.824
	430.329	208.948		245.051	163.8
	512.046	209.894		248.163	158.346
	541.305	234.578		256.17	168.669
	553.342	234.442		258.186	171.199
	569.338	236.083		268.076	178.547
	569.447	236.082		270.186	178.477
	601.398	246.347		270.265	178.475
	713.489	266.847		270.333	178.472
	772.469	277.276		270.37	178.471
	144.045	127.327		270.43	178.469
	144.1	127.323		270.498	178.467
	159.032	130.012		270.543	175.925
	170.06	136.44		271.113	175.907
	170.12	136.437		271.967	178.419
	170.176	136.434		272.04	178.417
	170.205	136.432		272.201	178.412
	170.245	136.429		272.281	178.409
	170.271	136.428		272.349	178.407
	170.794	136.397		272.387	178.406
	170.855	136.393		272.445	178.404
	170.917	136.39		272.515	178.401
	172.066	136.322		273.049	178.384
	212.07	147.419		273.982	178.354
	212.107	153.513		274.059	178.352
	214.123	156.382		280.171	170.5
	226.123	158.771		280.258	170.497
	240.174	169.286		349.207	181.418
	258.183	171.28		370.275	197.924
	281.185	175.705		372.289	204.931
	282.149	180.68		374.243	200.206
	284.242	178.133		381.254	197.707
	284.354	180.614		383.212	200.03
	286.18	178.076		395.252	190.296
	286.258	178.074		397.35	209.07
	286.331	178.071		398.306	206.745
	286.369	178.07		411.296	190.028
	286.418	178.069		426.261	194.565
	286.453	175.55		437.262	203.775
	286.504	178.066		448.297	245.694
	287.298	175.526		453.268	198.88
	288.853	175.481		466.307	247.512
	288.907	177.997		486.281	207.694
	298.178	180.216		528.415	225.108
	331.166	184.235		620.435	239.264
	352.152	195.331		634.452	243.367
	371.158	197.164		84.0012	112.492
	384.091	187.864		85.0077	115.889
	386.105	190.131		98.0168	120.785
	400.285	203.143		180.081	135.852
	402.301	203.108		181.027	129.801
	428.317	208.98		211.145	148.784
	467.328	214.509		242.154	163.907
	469.338	214.481		244.171	163.832
	535.447	238.262		244.245	163.83
	559.351	234.376		244.346	163.826
	563.479	245.01		268.17	170.868
	571.353	237.86		305.111	169.821
	571.463	236.061		312.196	184.75
	573.368	237.839		314.211	184.698
	573.478	237.838		314.298	182.22
	583.356	241.292		314.371	182.218
	585.364	241.272		314.412	182.217
	587.382	243.01		314.478	182.215
	597.369	242.909		314.549	182.214
	599.384	244.635		316.227	189.552
	687.473	262.258		316.312	189.55
	715.503	268.411		316.387	189.548
	200.107	151.049		316.426	189.547
	214.159	159.284		316.491	189.545
	230.153	164.242		328.228	189.251
	240.139	166.592		340.227	193.803
	240.209	166.589		342.243	191.347
	242.281	160.988		342.332	191.345
	253.05	157.784		342.452	191.343
	258.292	168.632		344.258	198.487
	259.104	168.605		408.368	213.446
	259.892	168.578		409.342	201.9
	270.147	173.487		437.331	210.676
	272.166	173.423		518.36	238.249
	284.315	180.615		559.297	213.659
	284.437	178.127		627.416	257.983
	311.302	187.099		671.311	255.529
	346.238	193.204		144.046	129.02
	358.074	183.657		158.061	131.122
	439.295	208.808		162.056	133.906
	441.312	210.836		174.056	133.191
	517.307	223.659		186.055	135.543
	543.322	229.025		188.071	138.39
	545.336	230.86		202.087	143.516
	610.356	247.98		212.107	151.537
	638.388	254.48		214.123	145.839
	239.129	166.63		216.139	154.13
	246.091	160.851		223.167	153.836
	256.133	168.705		254.155	166.12
	258.222	168.634		256.134	158.08
	258.328	168.631		285.076	162.541
	258.408	168.628		288.196	177.921
	259.052	168.607		288.279	180.435
	273.135	168.157		288.348	180.433
	318.207	186.922		288.387	180.432
	344.186	186.314		288.447	177.913
	346.199	188.61		288.518	180.428
	405.249	194.321		289.139	180.41
	761.542	277.352		290.05	180.383
	773.541	275.745		290.091	180.382
	775.557	280.279		290.989	180.356
	785.542	277.188		300.196	185.074
	787.556	278.69		302.213	185.018
	789.573	283.174		310.179	194.563
	792.548	280.164		310.215	177.323
	799.558	280.118		380.338	204.768
	801.572	281.604		404.316	213.52
	804.591	286.034		443.269	210.584
	806.564	283.063		452.393	221.714
	813.573	283.018		547.39	229.263
	816.548	280.01		573.369	243.976
	817.603	288.878		575.385	246.061
	818.561	281.496		587.388	248.03
	827.588	285.888		599.383	249.993
	830.564	281.422		601.401	252.053
	841.604	290.181		924.495	314.154
	847.542	284.292		151.123	137.672
	1061.7	328.339		201.044	146.417
	1063.72	332.126		202.123	146.367
	197.154	162.978		226.123	153.718
	216.136	164.847		226.181	153.715
	218.154	161.956		230.094	148.023
	230.118	158.611		255.066	155.415
	242.118	160.994		266.173	165.724
	243.164	158.123		268.225	168.273
	244.134	163.705		272.164	170.742
	246.149	166.368		274.181	173.253
	246.185	171.709		286.181	177.98
	274.179	175.919		286.262	180.495
	290.139	172.892		286.371	180.491
	310.098	172.37		286.434	180.49
	316.154	182.189		286.502	180.488
	318.17	182.139		286.547	180.486
	330.206	188.974		289.068	180.412
	354.086	181.34		388.245	185.58
	361.222	192.885		466.38	219.273
	367.284	203.778		545.339	237.917
	375.116	190.333		571.354	243.998
	531.353	232.865		588.496	258.386
	531.459	232.863		922.476	308.58
	531.61	232.862		114.093	131.847
	531.677	232.861		138.128	135.675
	531.725	232.86		188.108	138.388
	531.793	231.016		200.108	143.608
	532.793	232.848		248.108	158.347
	532.873	232.847		258.15	165.984
	533.738	232.836		259.124	160.66
	533.964	232.834		260.165	165.918
	535.06	232.821		260.242	165.915
	543.353	230.883		260.31	165.913
	545.369	236.346		260.346	165.912
	551.327	234.464		260.404	165.91
	555.353	232.592		260.471	165.908
	557.368	236.211		261.994	165.858
	557.476	236.21		262.074	165.855
	559.384	239.775		262.917	165.828
	559.492	239.774		311.118	164.5
	561.25	239.754		311.259	189.683
	579.357	241.334		313.274	194.478
	586.399	243.02		320.221	184.546
	594.349	237.627		341.305	203.282
	594.461	239.41		472.234	210.164
	599.341	242.89		502.346	198.252
	607.39	248.009		529.343	235.965
	608.365	242.803		565.523	258.647
	616.331	246.203		571.053	215.782
	620.364	244.434		593.512	254.208
	622.379	246.147		595.528	258.309
	625.356	244.388		734.575	279.148
	626.276	239.112		748.593	282.964
	627.372	249.528		762.607	284.81
	629.265	237.303		772.593	280.828
	631.278	240.836		774.605	284.722
	635.325	244.299		786.607	284.637
	642.344	247.686		800.623	286.484
	644.362	252.753		896.461	308.731
	657.292	244.11		174.091	136.182
	659.309	247.541		227.064	156.418
	667.329	252.556		232.134	156.22
	677.448	259.093		240.197	158.628
	691.461	260.608		246.149	161.098
	701.513	258.9		258.225	165.982
	715.527	262.038		285.243	185.513
	717.478	265.229		308.222	174.848
	719.494	266.801		318.208	184.597
	727.528	263.556		328.196	191.679
	729.543	265.139		330.203	184.306
	733.509	271.404		332.216	191.581
	736.482	265.088		356.103	181.276
	741.543	266.639		358.236	193.405
	743.495	269.772		388.284	202.28
	744.562	268.195		397.328	218.186
	745.511	271.317		415.342	224.563
	747.526	272.853		418.188	197.058
	752.525	269.707		521.455	246.708
	755.559	269.686		523.469	248.784
	759.526	274.309		549.486	252.635
	762.5	271.197		559.053	213.662
	771.526	274.226		563.265	235.571
	778.541	274.179		563.379	235.569
	780.554	275.698		569.36	248.227
	1009.75	318.228		575.502	254.405
	158.06	137.206		576.41	248.148
	169.122	155.873		577.518	258.508
	342.173	197.786		578.426	250.216
	517.338	229.33		581.369	245.996
	529.337	227.312		583.386	248.072
	529.443	227.311		589.516	258.374
	529.594	227.309		595.29	243.744
	580.334	234.157		603.532	260.274
	592.333	235.849		611.416	260.192
	597.325	237.598		692.522	271.559
	614.314	239.22		720.558	277.287
	689.414	254.048		731.561	281.137
	691.426	257.341		745.563	275.113
	717.444	260.407		117.059	128.315
	731.459	263.527		161.08	133.968
	216.102	150.325		291.146	162.378
	227.139	161.573		304.19	179.989
	333.191	184.188		323.118	166.819
	439.235	200.367		476.233	216.893
	503.322	225.738		550.396	242.119
	503.425	225.737		555.353	242.062
	503.572	225.735		572.334	243.987
	503.686	225.734		577.332	243.933
	504.676	225.721		827.316	258.508
	505.829	225.707		132.045	126.851
	515.321	225.589		179.143	141.787
	566.318	230.634		214.057	142.999
	571.31	234.25		218.118	148.49
	588.299	237.687		229.081	148.061
	603.247	233.934		230.117	153.562
	607.296	235.707		242.116	155.852
	639.296	245.994		281.007	160.007
	673.276	247.426		307.091	172.333
	758.255	255.209		318.171	184.598
	214.086	150.41		344.186	198.489
	262.087	163.093		441.25	203.714
	381.191	190.22		536.38	238.024
	437.338	210.897		541.336	237.965
	719.421	263.616		548.38	240.017
	795.564	277.122		553.337	239.959
	955.701	309.151		611.35	243.584
	981.715	313.059		625.403	251.814
	489.304	222.088		177.066	133.026
	797.581	280.131		209.072	140.335
	929.682	305.193		241.098	150.408
	969.715	311.778		246.092	150.238
	983.732	314.384		360.181	193.364
	213.123	156.427		383.209	185.669
	325.112	179.534		547.471	248.482
	342.171	186.358		569.334	237.647
	399.31	205.288		597.367	245.828
	475.29	218.374		613.362	245.669
	691.391	257.341		659.594	265.822
	786.528	274.126		153.128	134.505
	425.337	211.088		214.087	142.998
	865.559	290.039		216.102	142.916
	428.185	196.174		282.221	170.44
	277.122	162.639		301.223	172.483
	371.279	197.162		328.191	194.092
	322.166	179.604		387.311	213.846
	473.327	220.362		571.346	239.758
	476.182	216.384		574.37	241.85
	775.513	272.658		135.118	132.856
	342.236	176.687		191.085	144.045
	623.162	239.14		204.103	143.425
	719.421	262.009		329.134	171.813
	409.307	205.112		329.165	176.869
	753.518	269.7		341.269	200.926
	755.534	272.796		359.28	205.209
	313.119	177.35		491.324	218.927
	581.24	239.543		522.365	233.896
	727.503	266.741		527.32	233.835
	144.044	127.327		530.347	233.798
	810.529	278.541		545.334	233.62
	811.53	277.02		585.333	239.61
	812.543	280.035		239.084	147.702
	174.055	136.208		317.201	184.622
	635.415	270.672		543.297	235.797
	258.112	160.445		799.283	250.479
	160.039	129.947		269.058	154.987
	171.085	132.881		334.223	174.237
	187.036	132.036		540.317	218.335
	342.241	191.009		202.087	140.638
	333.191	184.188		253.098	155.479
	669.424	249.163		273.139	160.231
	700.355	253.964		356.289	186.186
	731.493	265.124		478.198	212.355
	773.537	275.745		190.087	138.29
	241.082	155.312		288.159	167.685
	286.37	175.552		298.134	170.001
	542.325	229.037		395.133	195.08
	601.362	235.762		422.253	192.248
	745.502	269.757		471.308	205.596
	770.536	274.233		227.082	145.328
	772.548	275.752		579.488	243.91
	197.092	154.227		169.077	133.476
	231.08	158.573		195.092	140.961
	715.492	262.039		213.103	145.882
	747.517	271.302		275.155	168.059
	588.365	234.077		325.171	184.425
	615.378	239.211		150.056	128.581
	719.487	265.213		246.152	166.403
	607.256	251.416		253.164	163.515
	613.361	235.65		625.176	237.092
	232.118	152.697		260.347	165.912
	400.191	196.627		349.228	191.192
	643.408	244.228		367.239	195.609
	641.393	242.503		385.233	183.19
	279.066	159.817		308.118	161.955
	629.393	240.853		197.129	140.865
	184.06	148.788		288.284	185.42
	227.067	149.884		325.17	171.902
	245.09	158.055		387.343	185.596
	260.079	154.683		757.547	280.938
	261.076	154.653		156.06	131.254
	297.071	164.816		288.348	177.916
	327.062	169.394		384.134	188.081
	340.08	171.694		583.255	237.499
	341.077	171.673		176.071	133.08
	368.076	176.181		315.134	177.2
	369.072	176.163		144.045	129.02
	383.125	183.188		162.056	130.867
	384.087	178.356		254.093	155.446
	412.082	182.713		270.149	162.97
	413.079	180.311		408.265	194.854
	427.097	187.167		431.269	206.182
	428.095	187.153		289.143	177.893
	463.127	204.289		329.207	171.811
	472.102	195.564		274.135	168.09
	587.346	232.262		286.372	177.974
	770.534	274.233		579.488	241.795
	784.549	275.671		639.373	247.519
	473.326	224.232		643.408	247.482
	491.314	218.161		144.081	129.017
	742.503	268.21		183.092	138.646
	744.518	269.764		216.069	151.366
	559.351	232.549		233.096	153.449
	721.502	265.198		311.258	189.683
	737.546	266.668		313.274	194.478
	756.519	271.238		391.244	183.086
	758.534	272.775		576.365	235.43
	760.539	272.761		603.376	241.549
	730.502	266.719		617.393	245.63
	716.488	263.639		244.134	161.17
	258.329	168.631		260.406	165.91
	234.819	126.624		381.383	211.679
	412.306	209.246		588.367	235.306
	236.963	140.137		590.381	239.558
	297.065	164.816		609.271	245.709
	303.08	167.333		615.376	239.312
	218.103	150.241		244.17	163.832
	244.099	152.268		255.078	152.693
	190.036	135.368		355.368	209.94
	270.046	157.257		357.251	183.718
	550.313	227.076		645.422	251.627
	777.527	228.993		197.115	143.748
	858.51	290.08		147.092	131.888
	773.661	272.671		187.125	138.438
	773.844	272.669		187.188	138.434
	773.93	272.669		352.144	171.335
	773.955	272.669		358.2	191.001
	773.984	272.668		631.405	247.592
	775.224	272.66		227.085	145.328
	798.53	275.58		185.107	138.541
	799.525	274.042		582.354	226.712
	841.521	287.269		150.078	128.579
	773.533	274.213		168.069	133.536
	776.547	274.192		168.131	130.501
	821.517	279.979		193.076	141.059
	857.495	288.634		197.071	137.958
	873.458	284.143		211.159	140.248
	764.516	225.363		211.251	140.245
	771.506	271.135		211.363	140.24
	787.548	277.175		212.814	140.181
	241.118	158.196		140.051	129.332
	759.574	271.217		167.061	136.597
	773.589	272.671		211.088	140.251
	778.567	277.235		211.974	140.215
	791.577	280.171		212.039	140.212
	801.562	280.105		212.955	140.175
	844.496	287.252		213.095	143.039
	848.525	290.139		213.621	140.148
	258.292	165.946		211.906	140.218
	258.408	165.942		220.088	142.759
	281.248	178.223		561.367	237.734
	286.331	175.553		570.545	254.462
	287.123	175.531		575.502	254.405
	300.196	180.161		272.12	157.59
	465.261	212.522		577.517	258.508
	491.276	216.185		181.098	135.798
	663.388	247.507		549.486	252.635
	679.382	250.776		211.364	140.24
	743.485	266.625		225.067	142.569
	745.628	266.61		233.07	153.45
	745.747	266.609		282.123	159.977
	745.807	266.609		211.402	140.238
	745.891	266.608		181.082	147.449
	745.945	266.608		486.379	225.645
	747.518	269.743		176.074	139.03
	747.644	269.742		126.067	124.189
	747.763	269.741		177.041	133.028
	747.822	269.741		313.326	194.477
	747.902	269.74		121.04	131.075
	747.928	269.74		139.051	132.521
	747.959	269.74		139.108	132.516
	749.177	269.731		181.078	135.799
	749.32	269.73		202.108	146.367
	751.511	225.442		220.117	148.409
	751.755	269.713		258.104	155.318
	752.012	269.711		93.0457	128.257
	759.518	271.218		119.036	137.558
	765.228	274.27		136.063	126.51
	785.515	272.592		252.11	155.511
	808.531	281.559		274.091	160.203
	813.49	283.018		294.28	185.242
	815.506	284.488		296.116	167.471
	827.508	285.888		192.052	138.194
	831.479	285.864		253.145	160.857
	831.537	288.79		257.114	158.048
	842.441	276.833		298.145	170
	845.429	279.835		601.517	258.246
	847.443	281.321		603.535	260.274
	888.446	284.061		603.652	260.273
	173.047	136.265		603.909	260.27
	255.232	173.988		797.527	280.654
	258.376	168.629		813.502	282.503
	259.052	165.921		818.571	286.364
	272.24	170.823		365.352	202.739
	284.241	180.617		606.548	262.284
	286.257	175.556		775.547	284.716
	286.37	175.552		267.078	157.739
	286.42	175.551		341.355	200.924
	338.21	186.446		617.549	264.204
	483.271	216.289		265.253	173.54
	509.287	219.893		339.289	198.604
	635.357	242.555		426.405	222.14
	637.372	244.281		483.271	221.263
	653.367	247.591		493.293	223.345
	665.402	249.196		511.303	227.511
	677.402	250.791		575.774	254.402
	681.398	254.112		575.868	254.401
	740.67	266.645		577.081	254.388
	749.659	271.287		577.206	252.312
	750.534	271.281		577.736	258.506
	759.643	271.217		578.041	258.502
	761.532	272.754		579.163	258.49
	761.589	271.203		581.707	258.461
	763.549	274.281		769.498	272.954
	763.676	274.28		783.517	278.786
	763.857	274.279		790.539	280.701
	763.943	274.278		792.565	284.595
	793.487	274.08		970.487	289.366
	795.503	275.599		155.011	125.126
	801.509	278.599		307.24	174.873
	818.524	285.944		391.239	183.086
	825.523	284.426		419.256	206.377
	829.519	287.343		485.288	225.66
	834.508	288.772		493.388	229.933
	859.443	282.741		509.388	229.721
	863.475	284.2		573.486	250.271
	259.104	165.919		575.503	254.405
	270.148	173.487		575.618	254.404
	282.149	178.196		575.958	252.326
	298.177	180.216		576.965	254.389
	342.24	188.697		577.519	258.508
	623.355	242.663		577.634	258.507
	639.352	244.263		577.788	258.505
	731.486	263.527		577.881	258.504
	735.82	268.258		577.975	258.503
	735.902	268.258		578.981	258.492
	735.956	268.257		579.101	258.49
	737.308	268.248		579.226	258.489
	737.495	221.758		580.301	258.477
	738.182	268.241		580.449	258.475
	738.438	268.239		581.611	258.462
	753.527	225.429		582.86	258.448
	757.495	269.672		589.519	258.374
	757.509	225.405		589.634	258.373
	761.658	274.294		593.666	264.457
	803.506	284.566		619.359	241.395
	820.491	285.932		621.376	245.592
	835.444	279.895		647.39	247.447
	875.525	298.543		747.518	277.076
	216.944	134.217		747.648	277.075
	717.471	260.407		749.533	280.998
	717.593	260.406		749.664	280.997
	719.487	262.009		761.532	278.944
	719.61	262.008		764.543	278.922
	719.726	262.007		766.559	282.829
	719.785	262.006		771.514	278.871
	719.866	262.006		785.472	276.803
	719.921	262.005		787.488	280.722
	722.26	261.988		787.544	284.63
	722.386	261.987		803.518	286.464
	731.609	263.526		805.567	290.32
	733.502	266.697		807.583	294.153
	735.518	268.261		972.502	291.277
	735.643	268.26		98.9848	130.624
	735.761	268.259		313.274	194.478
	737.163	268.249		325.274	191.751
	738.587	268.238		353.352	198.281
	738.644	269.807		353.443	198.279
	739.511	223.639		353.565	198.277
	763.605	277.338		353.636	198.275
	785.458	278.704		393.24	206.84
	819.412	276.972		405.239	201.971
	859.495	294.387		433.271	210.741
	861.51	295.798		449.265	219.53
	887.526	298.474		467.277	221.49
	918.575	303.875		507.402	234.088
	932.59	306.548		570.661	254.46
	168.033	133.059		579.649	260.535
	715.455	258.794		580.535	260.525
	721.258	261.996		591.533	262.446
	732.503	221.79		591.65	262.444
	733.625	266.696		593.55	264.459
	737.576	268.246		649.406	251.591
	767.476	269.604		782.586	290.482
	787.475	278.691		800.484	262.728
	803.448	281.592		206.046	149.011
	817.4	275.461		237.221	164.093
	890.543	298.457		311.258	189.683
	904.559	301.178		341.303	203.282
	241.216	171.899		447.25	215.064
	296.201	180.271		453.359	223.92
	354.203	188.44		547.472	246.381
	709.548	262.084		552.349	250.516
	721.501	265.198		561.487	250.408
	721.626	265.197		563.503	254.543
	721.743	265.197		565.633	258.646
	721.801	265.196		565.786	258.644
	721.881	265.195		565.879	258.643
	722.948	265.187		566.973	258.63
	723.133	265.186		567.081	258.629
	723.276	265.185		567.156	258.628
	724.631	265.175		567.212	258.627
	729.469	265.139		568.325	258.614
	749.583	269.728		754.559	284.871
	769.501	272.699		759.514	278.958
	789.491	281.684		775.489	280.807
	804.462	283.076		104.108	129.894
	821.427	278.474		184.065	138.595
	689.44	255.708		184.13	138.592
	703.455	258.885		222.02	145.521
	705.471	260.498		313.323	192.06
	705.592	260.497		465.262	217.048
	707.487	262.1		547.583	246.38
	707.609	262.099		549.488	252.635
	707.725	262.098		549.6	252.633
	707.783	262.097		549.699	252.632
	707.864	262.097		549.751	252.632
	707.917	262.096		549.843	252.63
	709.102	260.47		549.932	252.629
	709.225	262.086		549.997	252.629
	710.42	263.685		550.926	252.617
	775.479	278.772		551.028	252.616
	791.39	271.004		551.112	252.615
	791.45	281.671		552.147	254.679
	134.046	128.132		552.26	250.517
	134.102	124.251		565.519	258.647
	691.455	257.341		565.969	258.642
	691.575	257.34		620.363	230.694
	693.764	258.961		719.486	273.33
	697.965	218.179		721.629	275.299
	711.48	220.016		735.517	279.14
	711.633	262.068		737.533	283.05
	741.471	266.64		741.465	267.163
	805.395	274.004		743.482	271.152
	807.412	275.523		757.499	275.024
	828.525	287.349		759.457	275.01
	842.539	290.175		886.369	305.04
	856.555	292.973		944.472	283.696
	693.471	258.963		974.633	332.165
	693.592	258.962		108.082	126.118
	693.706	258.962		134.097	129.828
	693.897	258.96		299.341	190.014
	693.974	258.959		310.394	196.962
	695.072	258.951		327.289	198.9
	695.19	258.95		327.337	198.899
	728.523	263.549		327.424	198.896
	739.44	261.864		327.537	198.894
	749.486	268.16		327.609	198.892
	759.443	272.768		327.681	198.89
	761.46	275.829		328.694	198.864
	793.397	272.541		329.439	198.845
	189.052	135.416		435.251	215.254
	661.408	250.923		453.262	217.226
	677.439	254.144		463.279	221.549
	679.455	255.788		481.293	225.716
	679.574	255.787		499.303	229.853
	747.451	269.743		551.503	254.687
	778.446	278.751		551.616	254.685
	779.38	269.524		551.716	254.684
	788.394	266.322		551.767	254.684
	267.109	160.164		551.858	254.682
	663.424	252.589		551.948	254.681
	665.44	252.572		552.944	254.669
	665.557	252.571		553.046	254.668
	733.43	269.845		554.28	254.653
	764.431	275.808		554.368	254.652
	651.424	251.008		563.616	254.542
	729.442	260.319		597.485	252.093
	635.391	247.748		599.501	254.145
	637.408	247.73		723.646	279.235
	705.444	262.115		724.521	281.194
	705.564	262.115		745.498	275.113
	731.484	265.124		761.472	278.944
	768.438	268.03		299.259	190.016
	773.43	271.122		306.278	187.37
	353.108	173.968		365.208	198.028
	623.393	246.138		379.224	202.455
	779.511	275.705		398.372	215.904
	790.419	274.1		519.44	242.502
	621.375	244.425		533.456	244.443
	703.426	257.248		537.488	252.784
	703.548	257.247		537.598	252.783
	729.425	257.055		537.749	250.695
	755.534	271.245		537.927	252.778
	766.421	264.88		539.015	250.679
	771.414	268.01		539.105	252.764
	788.401	269.465		540.233	252.749
	607.36	242.812		540.499	252.746
	609.377	242.793		709.503	277.377
	691.428	258.98		136.063	126.51
	695.414	257.31		136.118	126.506
	754.421	264.961		308.295	189.763
	757.549	272.782		308.378	189.761
	507.28	217.96		325.322	191.75
	595.361	241.172		325.408	191.748
	689.411	254.048		325.483	191.746
	762.387	268.071		325.524	191.745
	778.355	269.531		325.592	191.743
	847.365	281.322		326.247	189.299
	107.035	142.214		326.49	191.721
	134.047	128.132		521.456	244.596
	266.089	157.374		521.565	244.594
	266.163	157.372		535.472	248.63
	312.094	164.449		535.582	248.629
	479.25	210.298		537.84	252.78
	541.172	221.464		548.292	204.693
	581.345	237.757		693.469	271.55
	584.179	232.293		715.452	265.349
	585.179	230.443		731.482	273.235
	626.149	237.331		747.461	275.099
	677.41	255.805		772.36	294.406
	677.53	255.804		798.509	292.296
	677.702	254.142		844.555	295.821
	677.781	255.802		858.571	297.64
	678.845	254.133		872.585	301.35
	679.109	254.131		109.052	135.642
	701.402	255.615		119.036	134.44
	740.407	261.857		136.166	126.502
	745.399	265.024		136.194	126.5
	793.229	258.267		136.239	126.496
	808.269	244.798		229.231	172.311
	134.1	131.891		523.472	248.784
	135.031	128.048		523.729	248.781
	152.034	137.632		524.983	248.765
	200.056	151.051		525.076	248.763
	234.957	136.934		526.273	248.748
	243.061	149.308		527.38	246.631
	243.132	149.305		550.265	215.995
	302.065	164.69		712.512	275.372
	311.048	167.139		830.54	292.079
	370.062	178.605		94.0413	128.095
	414.069	185.038		471.271	221.432
	495.117	205.973		507.439	242.662
	517.304	223.659		523.582	248.783
	518.145	213.865		523.679	248.782
	540.175	221.474		523.818	248.78
	603.122	228.419		523.906	248.779
	663.389	249.212		695.487	273.527
	675.396	250.808		717.467	271.353
	675.515	250.807		733.442	273.22
	706.469	260.49		191.068	141.158
	738.391	258.628		257.114	158.048
	743.382	260.22		282.279	188.077
	785.24	244.933		282.36	188.074
	802.56	283.089		299.306	192.451
	802.689	283.088		299.389	192.449
	810.573	280.048		299.5	192.445
	830.591	288.796		491.407	236.464
	870.548	295.745		493.424	238.585
	226.052	143.721		509.457	244.756
	494.12	205.985		509.564	244.754
	567.33	234.291		681.471	271.654
	776.545	278.764		689.433	263.539
	788.542	280.191		703.45	267.459
	790.559	281.677		199.088	140.774
	804.576	284.559		232.137	153.485
	804.705	284.558		297.372	185.153
	816.576	285.957		301.243	192.395
	821.566	288.853		565.478	250.362
	872.563	297.15		280.262	180.677
	889.548	297.053		297.291	185.156
	1003.65	310.269		481.425	238.759
	530.264	215.719		495.547	242.827
	534.32	225.365		298.177	169.999
	635.356	242.555		300.232	187.538
	637.372	244.281		397.33	220.437
	637.487	244.28		102.047	123.592
	649.381	247.625		103.055	123.458
	649.497	247.624		105.071	123.197
	705.357	258.871		122.097	130.965
	712.376	253.873		222.111	148.329
	735.482	265.095		372.079	158.067
	737.502	266.668		415.342	224.563
	779.556	280.251		467.409	234.657
	782.542	275.684		497.349	225.497
	796.547	284.611		507.412	229.746
	989.641	307.626		536.301	218.38
	1009.6	306.171		580.307	224.544
	1029.6	311.496		652.364	241.098
	1031.61	312.827		724.486	275.276
	623.359	240.907		745.412	275.114
	742.783	266.63		758.394	292.59
	744.335	266.619		77.0397	120.964
	746.878	266.601		784.542	290.468
	751.514	271.274		79.0546	120.543
	805.534	283.069		266.244	176.066
	810.527	283.037		453.394	230.524
	826.501	284.419		740.365	286.927
	827.513	285.888		757.546	277.002
	845.658	294.47		155.119	134.366
	913.721	306.649		186.124	141.409
	915.606	295.495		271.275	183.472
	947.595	299.557		314.272	192.034
	959.584	302.281		413.326	217.887
	961.611	302.271		439.379	226.358
	963.626	303.643		710.469	271.409
	975.627	304.96		722.471	271.313
	980.615	303.561		300.113	164.768
	987.606	303.528		425.363	222.158
	992.618	304.88		521.419	236.063
	1001.57	306.207		572.23	246.096
	1003.58	308.918		598.249	254.158
	141.998	127.483		600.262	252.064
	256.133	168.705		612.261	247.775
	258.222	165.948		137.065	129.575
	270.149	173.487		137.383	126.402
	272.165	170.825		179.119	141.788
	282.149	178.196		184.169	152.937
	284.242	180.617		239.092	150.478
	284.354	180.614		260.309	165.913
	286.18	175.558		260.346	165.912
	286.258	175.556		260.405	165.91
	286.331	175.553		261.994	165.858
	286.369	175.552		274.181	173.253
	287.298	175.526		275.113	157.505
	298.178	180.216		280.239	178.158
	300.196	180.161		288.279	177.918
	326.21	184.351		288.387	177.915
	338.209	186.446		288.518	177.911
	340.193	181.63		289.2	177.892
	340.226	188.742		314.295	182.22
	444.18	198.128		341.315	196.174
	660.425	247.531		344.228	174.025
	676.418	252.481		355.121	176.32
	740.524	266.646		387.311	213.846
	742.54	268.21		411.347	220.171
	742.664	268.209		479.336	234.478
	742.842	268.208		497.348	234.223
	742.924	268.207		533.368	238.061
	742.979	269.775		543.187	213.828
	744.193	269.767		561.199	206.85
	746.563	269.75		573.487	252.354
	756.555	272.789		649.406	253.66
	770.57	275.765		696.454	267.517
	777.507	278.758		701.408	265.462
	796.512	281.637		717.382	267.347
	842.464	281.351		109.052	138.787
	887.576	289.914		110.036	135.515
	889.588	291.347		119.036	137.558
	933.58	296.817		136.166	126.502
	935.595	298.216		136.194	129.648
	935.734	298.215		136.775	129.6
	939.611	299.597		136.831	129.595
	949.611	300.942		136.883	129.591
	952.586	298.13		137.047	129.577
	981.565	300.786		137.102	129.572
	983.579	300.777		261.074	165.888
	1001.69	316.949		262.918	165.828
	152.995	126.69		268.105	157.708
	253.217	171.453		268.183	157.706
	281.248	178.223		268.29	157.703
	450.261	206.567		268.351	160.373
	460.283	208.501		269.026	157.681
	478.294	212.345		269.957	157.653
	550.279	221.365		270.037	157.651
	566.273	223.119		294.102	164.922
	592.362	235.849		311.115	169.673
	604.362	235.734		312.112	169.649
	608.357	239.276		337.11	174.175
	620.357	239.165		338.108	174.154
	632.393	240.826		356.118	176.3
	650.403	247.616		360.017	136.518
	686.53	252.401		385.296	209.302
	696.374	248.95		390.088	180.649
	700.493	255.622		518.086	191.016
	706.072	263.718		520.157	207.285
	708.545	260.474		538.171	204.798
	709.552	260.466		563.264	235.571
	709.674	260.465		682.308	240.852
	709.849	260.464		682.436	263.598
	709.93	260.463		694.438	263.497
	709.984	260.463		758.57	278.965
	711.169	260.454		758.701	278.964
	711.295	260.453		785.181	272.845
	712.492	260.444		786.6	286.582
	714.632	262.045		806.557	284.5
	714.747	262.044		92.025	135.01
	714.804	262.044		94.0407	131.399
	714.883	262.043		137.065	126.428
	715.95	262.035		140.083	129.329
	716.13	262.034		184.074	138.595
	716.223	262.033		211.12	148.785
	716.524	265.236		330.171	181.835
	716.647	265.235		365.149	173.617
	716.763	265.234		397.332	213.651
	716.82	265.234		493.389	229.933
	716.899	265.233		647.392	249.532
	716.955	265.233		732.683	275.211
	717.034	265.232		733.555	277.183
	718.149	265.224		754.533	277.024
	724.487	266.764		760.585	282.873
	728.524	268.312		760.717	282.872
	728.578	266.733		760.896	282.871
	728.647	268.311		761.005	282.87
	730.537	269.866		761.107	282.87
	762.493	269.638		762.121	282.862
	764.511	271.183		762.266	282.861
	782.495	280.231		762.4	282.86
	784.511	280.218		770.512	278.878
	794.536	280.151		772.584	284.737
	798.469	281.624		774.596	286.668
	800.484	283.102		780.548	280.771
	814.434	277.002		782.565	284.665
	816.448	278.504		796.525	282.617
	860.438	282.736		798.538	284.554
	861.557	287.151		808.57	286.43
	862.453	284.206		225.115	148.211
	875.647	298.542		359.28	205.209
	897.536	289.86		387.115	190.44
	903.456	289.828		469.32	223.679
	905.548	291.261		639.387	249.604
	907.564	292.686		668.422	259.651
	910.582	294.1		673.377	257.564
	921.579	295.464		689.351	259.474
	924.555	292.597		962.671	310.228
	173.047	136.265		144.082	129.017
	199.069	144.854		260.242	165.915
	213.124	153.468		286.372	177.974
	255.232	173.988		289.142	177.893
	268.17	178.637		446.196	203.641
	277.128	162.639		453.357	223.92
	286.453	175.55		610.264	245.699
	286.504	175.548		681.633	267.643
	373.186	188.064		749.69	275.082
	452.278	208.615		802.607	290.341
	578.347	232.351		934.645	304.763
	658.445	249.254		936.659	306.629
	674.479	252.497		948.66	308.436
	677.491	254.144		960.636	306.501
	684.46	254.088		283.224	180.586
	686.477	254.072		311.258	189.683
	686.596	254.071		313.275	194.478
	686.769	254.069		325.273	194.165
	686.901	254.068		439.343	219.688
	688.493	255.715		479.376	227.941
	688.613	255.714		514.315	214.156
	688.726	255.714		565.484	248.27
	688.783	255.713		568.5	252.41
	688.862	255.712		601.515	258.246
	688.916	255.712		603.534	260.274
	688.993	255.711		603.652	260.273
	690.089	255.703		617.548	262.17
	690.203	255.702		744.555	275.121
	690.551	257.348		744.685	275.12
	692.508	257.333		744.97	275.117
	692.702	255.682		746.081	275.109
	702.508	260.521		746.354	275.107
	702.559	260.52		782.508	280.757
	702.628	260.52		792.539	280.688
	706.16	263.718		906.614	299.254
	719.593	265.213		908.629	301.137
	720.818	265.203		913.591	299.215
	720.914	266.791		920.627	304.841
	730.659	271.426		922.643	304.83
	742.594	268.209		462.298	212.576
	751.488	274.366		480.309	214.587
	754.464	274.345		570.547	254.462
	756.48	275.864		575.503	252.331
	770.495	278.806		575.618	252.33
	772.455	277.277		575.773	252.328
	780.521	280.245		575.868	252.327
	788.418	272.573		576.965	252.315
	842.555	288.723		577.082	252.313
	858.656	295.815		577.519	256.449
	879.532	287.049		578.219	252.301
	881.547	288.497		589.519	256.317
	230.118	155.719		594.373	239.517
	244.133	160.921		702.51	263.431
	258.292	165.946		711.567	269.4
	258.375	165.943		711.694	269.399
	258.456	165.94		714.506	265.357
	259.052	165.921		716.399	267.355
	259.104	165.919		716.652	269.36
	259.893	165.893		716.767	267.352
	260.8	165.863		716.824	267.352
	272.24	170.823		716.928	267.351
	285.11	180.591		717.03	267.35
	286.419	175.551		717.103	267.35
	312.195	179.848		718.03	267.342
	312.276	179.846		718.15	267.341
	342.241	191.009		718.292	267.34
	370.273	197.182		718.409	267.339
	396.29	201.065		718.538	273.337
	630.414	244.343		730.538	275.228
	632.429	246.055		730.667	275.227
	634.443	246.037		738.503	275.167
	641.367	244.246		754.478	277.024
	648.464	249.339		764.508	274.973
	653.261	259.3		766.527	278.907
	660.461	250.931		812.49	280.554
	660.578	250.93		878.58	293.699
	663.478	252.588		880.598	297.506
	723.526	261.979		883.616	299.388
	788.508	277.169		894.608	299.323
	814.523	283.012		939.493	285.661
	853.516	282.775		104.108	126.627
	520.304	223.623		192.122	143.993
	604.398	241.084		218.134	151.279
	606.412	242.821		226.092	150.958
	643.434	247.676		280.263	180.677
	671.465	252.522		307.203	172.33
	673.48	254.177		385.36	211.599
	699.496	258.916		413.389	217.885
	702.462	255.607		418.271	210.99
	714.562	260.428		434.267	206.134
	759.532	271.217		436.282	210.693
	617.418	244.462		442.37	219.639
	619.434	246.174		444.286	212.845
	645.449	249.365		452.278	208.161
	741.542	266.639		454.293	214.957
	162.041	126.112		460.381	223.812
	222.077	153.089		470.401	225.873
	386.846	130.453		488.412	230.002
	576.365	236.01		519.439	240.373
	594.304	230.355		544.31	213.816
	634.523	244.306		545.47	240.051
	660.427	247.531		547.473	246.381
	662.407	247.515		547.584	246.38
	664.419	249.204		549.488	250.55
	816.54	280.01		549.6	250.549
	818.555	281.496		561.486	250.408
	818.685	282.986		563.503	254.543
	830.556	282.912		573.499	246.082
	833.574	284.376		577.633	256.448
	844.571	287.251		577.884	256.445
	886.546	294.231		578.982	256.433
	905.617	298.374		579.102	256.431
	951.627	306.449		597.484	247.924
	965.642	309.101		660.46	255.623
	968.618	304.995		674.476	259.599
	979.658	311.729		676.488	261.619
	359.124	183.636		686.476	259.498
	506.288	219.93		688.492	261.517
	550.278	221.365		688.617	259.48
	589.386	237.676		690.507	265.552
	620.392	240.934		690.633	265.551
	625.376	240.889		690.803	265.549
	632.394	242.582		690.906	265.549
	634.408	244.307		691.006	265.548
	636.393	244.289		692.109	265.538
	644.394	245.95		692.232	265.537
	646.409	245.932		693.363	265.528
	702.504	258.893		704.522	269.458
	705.491	258.87		704.649	271.457
	762.494	271.197		710.47	265.389
	790.524	275.632		712.489	271.393
	804.54	280.086		718.667	273.336
	863.579	290.05		718.783	273.335
	877.593	291.414		718.84	273.335
	879.496	282.629		718.944	273.334
	893.511	285.507		719.046	273.333
	909.58	296.943		720.167	273.324
	923.596	301.076		720.31	273.323
	927.578	298.257		721.684	273.312
	937.611	302.392		726.448	269.283
	940.594	298.19		728.463	273.259
	950.608	305.084		736.478	265.188
	977.606	303.575		740.519	277.13
	991.584	308.975		756.492	278.981
	566.273	225.021		854.579	295.758
	573.407	239.624		941.506	287.584
	606.378	239.295		104.156	126.621
	606.49	239.294		144.066	129.018
	618.377	239.183		147.118	131.886
	641.47	254.452		471.372	225.859
	674.363	254.169		493.424	238.585
	674.442	250.815		507.439	240.532
	676.456	252.481		521.457	244.596
	681.397	252.441		60.0818	132.76
	732.519	266.704		632.428	249.669
	744.485	266.618		634.444	253.798
	851.465	276.781		646.447	253.687
	853.479	278.283		648.459	255.731
	881.548	291.392		650.44	253.651
	895.564	294.181		655.277	253.608
	979.621	304.941		655.399	251.538
	192.052	135.271		682.442	255.435
	204.087	144.622		148.115	131.812
	277.129	162.639		341.314	196.174
	592.362	235.849		449.238	203.596
	604.362	235.734		462.257	203.411
	650.433	249.322		608.423	251.981
	825.449	272.342		609.27	243.604
	265.849	136.016		675.26	271.709
	296.201	177.791		260.165	165.918
	479.293	214.346		260.31	165.913
	590.345	234.058		261.994	165.858
	679.382	252.458		288.387	177.915
	731.54	265.124		290.13	177.865
	825.483	279.955		606.41	245.737
	839.501	282.858		748.521	275.091
	268.17	178.637		164.058	130.744
	326.179	177.039		232.134	156.22
	374.171	185.712		258.15	165.984
	421.25	207.014		260.346	165.912
	653.366	247.591		261.074	165.888
	797.454	274.055		262.918	165.828
	811.468	277.021		286.371	177.974
	409.814	136.65		289.142	177.893
	411.811	136.626		298.275	192.481
	610.372	239.257		304.189	179.989
	622.408	242.672		315.301	196.827
	639.351	244.263		315.386	196.825
	660.167	247.533		344.255	196.106
	263.852	136.069		361.14	183.64
	520.305	221.701		525.412	238.159
	578.308	228.656		667.438	257.615
	594.265	237.628		818.554	284.42
	151.025	122.984		820.568	288.288
	494.288	218.122		832.567	288.21
	539.335	229.07		834.584	292.053
	553.35	232.614		846.585	290.052
	650.403	249.322		924.661	306.696
	676.42	252.481		938.678	308.49
	197.128	154.225		952.692	312.141
	241.119	161.03		327.293	198.9
	511.302	221.808		430.839	206.188
	523.303	223.587		493.389	229.933
	525.32	225.469		545.507	242.177
	550.278	221.365		555.496	254.638
	551.317	228.937		616.397	243.535
	594.377	235.83		618.412	247.715
	455.242	208.572		623.409	249.754
	479.249	210.298		634.409	245.47
	497.282	218.084		638.411	247.528
	509.288	219.893		648.423	251.6
	509.392	219.892		656.388	253.598
	509.54	219.89		658.406	257.694
	510.649	219.877		793.541	280.681
	535.285	223.45		806.556	286.444
	563.28	225.052		882.615	299.394
	577.275	232.362		896.63	301.206
	613.262	232.018		910.645	304.897
	637.39	244.281		608.393	243.613
	648.388	245.915		630.372	251.766
	293.066	159.444		679.472	261.593
	341.071	179.178		682.393	251.309
	357.066	181.28		868.599	297.578
	369.103	185.807		166.072	130.622
	383.081	190.185		194.068	138.098
	385.097	190.149		216.05	142.919
	439.365	214.923		232.024	142.317
	483.273	216.289		594.377	239.517
	483.373	216.287		606.377	237.268
	495.273	216.134		922.067	235.183
	566.346	237.914		922.569	235.181
	622.372	242.672		260.471	165.908
	437.349	212.935		264.111	160.503
	469.257	212.467		362.217	181.156
	481.257	214.32		598.247	254.158
	483.351	210.245		784.504	278.78
	538.314	232.783		600.261	252.064
	608.357	239.276		616.177	235.036
	620.356	239.165		624.423	249.744
	634.373	240.809		237.161	156.031
	876.561	288.524		344.257	196.106
	904.59	294.132		549.259	229.242
	411.335	207.181		572.232	246.096
	439.39	214.923		580.324	226.732
	453.225	206.525		612.263	247.775
	746.436	261.814		103.055	126.768
	850.545	284.275		121.066	127.891
	948.584	300.947		186.056	132.563
	950.596	302.326		243.134	161.206
	281.248	180.708		267.171	165.693
	281.324	180.705		314.288	182.22
	411.358	209.263		352.152	173.865
	478.489	214.357		523.41	231.718
	478.535	214.356		552.296	220.426
	478.598	214.355		610.25	254.034
	478.646	214.355		774.388	288.609
	478.768	214.353		800.533	292.281
	479.823	214.339		355.324	205.297
	480.64	214.328		392.786	187.927
	480.752	214.327		462.796	201.082
	481.604	214.315		491.313	229.961
	481.666	214.314		505.328	231.949
	481.787	214.313		509.324	231.897
	481.885	214.312		527.336	235.989
	481.956	214.311		541.351	240.1
	484.035	214.283		584.233	243.859
	484.1	214.283		653.421	253.624
	484.97	214.271		157.077	131.186
	487.253	214.242		247.058	147.435
	488.422	214.226		475.282	221.375
	522.301	221.677		481.293	225.716
	563.27	232.507		493.293	225.551
	578.218	226.787		495.309	227.72
	597.193	230.328		507.308	227.562
	619.22	231.964		511.304	227.511
	623.219	231.929		533.285	222.849
	631.384	256.206		255.171	163.447
	957.596	306.419		295.038	156.976
	965.582	303.633		372.121	190.721
	979.578	307.675		379.224	188.17
	296.099	164.841		388.152	195.206
	409.343	207.215		393.147	192.731
	464.278	210.501		400.153	202.061
	476.278	212.372		402.165	199.682
	500.278	218.047		430.179	203.885
	630.241	239.076		441.38	224.112
	631.257	239.067		449.266	219.53
	253.217	171.453		458.207	214.899
	395.327	203.232		460.219	210.332
	450.262	206.567		467.278	221.49
	450.359	206.566		507.27	223.163
	450.498	206.564		522.356	231.731
	450.561	206.563		623.551	253.903
	450.605	206.562		624.386	243.46
	451.563	206.548		112.051	125.643
	451.666	206.547		289.151	167.658
	452.756	206.531		312.261	189.656
	494.271	214.152		447.25	215.064
	506.325	219.929		465.262	217.048
	508.221	221.846		494.324	223.331
	518.25	221.725		496.34	229.893
	550.187	219.43		878.576	291.782
	586.236	230.433		253.191	163.514
	929.563	301.044		255.117	155.413
	259.053	168.606		463.801	196.389
	355.296	195.263		487.424	223.424
	369.311	199.403		503.325	220.998
	374.208	190.35		592.361	239.538
	381.31	201.343		216.064	142.918
	463.282	212.55		265.253	176.099
	465.298	214.538		308.295	187.315
	465.396	214.536		339.29	198.604
	478.294	214.359		339.378	198.602
	478.395	214.358		339.455	198.6
	479.723	214.34		339.496	198.599
	485.438	214.265		339.564	198.598
	492.309	218.148		340.578	198.573
	533.285	229.14		340.689	198.571
	536.25	227.232		341.393	198.554
	546.281	228.993		341.465	198.553
	553.324	228.915		342.301	198.533
	600.25	226.576		383.298	207.032
	604.237	235.735		413.371	215.626
	614.268	237.438		483.979	219.026
	682.255	245.638		484.125	219.024
	255.232	173.988		502.397	223.225
	368.147	183.462		506.305	223.175
	384.142	183.17		518.265	227.424
	435.251	204.692		524.315	227.35
	452.278	210.672		538.36	238
	452.375	210.67		613.263	247.765
	452.514	208.612		959.61	308.378
	452.576	208.611		286.372	177.974
	452.623	208.61		288.451	177.913
	453.682	208.595		325.274	194.165
	453.763	208.594		326.245	189.299
	455.635	208.567		327.289	198.9
	510.233	223.745		337.274	193.872
	520.265	225.529		411.358	208.817
	526.277	219.693		311.258	189.683
	550.278	228.949		311.343	189.681
	588.254	234.078		313.274	194.478
	931.577	301.034		313.356	194.476
	409.235	200.84		385.343	206.991
	448.247	206.597		397.343	204.443
	578.309	234.178		399.394	215.884
	758.498	271.225		490.234	218.942
	772.512	272.678		496.241	214.378
	786.528	277.182		496.288	218.862
	275.103	165.42		512.215	218.662
	422.231	200.627		112.051	125.643
	424.247	202.741		285.243	185.513
	550.361	225.188		302.175	175.004
	552.293	230.784		376.222	188.226
	580.325	235.969		383.326	202.375
	732.483	266.705		419.256	206.377
	761.516	272.754		449.303	219.53
	899.506	292.73		462.298	212.576
	610.335	237.475		462.4	214.838
	669.397	242.27		478.291	212.354
	871.474	285.628		480.309	214.587
	873.49	287.083		480.415	216.835
	901.522	292.719		480.506	216.834
	927.538	298.257		480.555	214.584
	685.365	249.035		480.638	214.583
	151.025	122.984		480.784	216.83
	314.114	174.817		481.745	216.817
	342.239	186.357		481.857	214.566
	595.317	235.82		482.774	214.554
	619.317	237.392		482.889	214.552
	621.331	239.156		482.984	216.801
	638.355	228.111		484.036	216.786
	906.572	289.812		485.125	216.772
	920.588	292.618		485.19	216.771
	934.602	295.397		485.262	216.77
	880.556	287.044		502.291	221.011
	909.59	292.676		524.273	222.954
	468.273	210.445		540.246	224.971
	567.285	228.768		602.264	224.332
	591.287	232.223		624.25	228.494
	859.582	287.163		640.217	230.52
	873.598	291.437		703.28	236.451
	887.612	292.795		155.011	125.126
	267.073	157.345		249.161	155.609
	466.256	206.343		250.081	152.854
	817.534	280.004		266.054	157.77
	819.549	281.49		288.348	177.916
	821.566	282.968		289.393	177.886
	831.549	282.906		352.153	173.865
	833.566	284.376		370.162	178.527
	835.582	284.364		391.226	199.879
	845.565	285.778		393.24	206.84
	847.58	285.766		436.283	210.693
	849.597	288.68		452.6	208.156
	861.596	288.61		454.293	214.957
	863.613	290.05		454.396	214.956
	243.171	163.74		454.616	214.952
	637.328	240.783		455.701	214.936
	682.393	257.413		455.797	214.935
	779.519	274.172		466.294	212.519
	791.519	275.625		476.275	221.361
	793.534	277.136		492.248	223.359
	807.551	278.56		494.287	216.651
	892.595	291.331		498.258	223.279
	277.154	170.673		514.231	225.28
	295.089	170.167		528.292	225.109
	611.311	237.465		552.374	227.026
	737.473	266.668		98.9847	130.624
	751.488	269.715		239.085	150.478
	765.502	271.176		268.156	163.03
	178.036	128.911		314.092	161.816
	183.113	148.841		422.268	208.631
	227.103	155.837		434.267	206.134
	640.346	244.255		450.261	205.892
	709.44	262.085		452.278	208.161
	723.456	263.586		556.322	235.648
	733.394	252.053		760.511	275.002
	620.309	233.778		272.7	149.434
	695.423	258.948		273.129	162.88
	899.505	291.293		288.11	162.459
	520.267	223.623		329.28	191.652
	1069.61	315.324		426.263	206.262
	266.088	157.374		582.34	233.218
	342.078	171.653		132.114	130.002
	358.18	186.022		261.073	165.888
	1015.56	304.775		273.206	149.42
	1041.57	307.392		487.202	209.965
	1043.59	308.74		554.31	224.815
	259.075	163.19		783.532	272.856
	274.092	159.958		316.13	166.978
	302.149	172.57		377.146	185.78
	411.039	191.981		623.35	243.469
	282.073	162.499		595.317	237.377
	326.201	181.946		597.331	241.61
	356.127	181.299		908.584	297.343
	201.087	147.913		248.147	158.346
	489.217	208.118		272.2	175.872
	1046.63	307.37		470.288	219.216
	1010.55	189.977		137.047	126.43
	1011.55	189.973		821.562	286.344
	1012.06	189.972		823.579	288.268
	1053.53	194.18		837.595	292.034
	1095.51	198.298		851.611	293.864
	1096.02	196.187		861.595	291.883
	1137.5	200.267		204.124	151.9
	1138	200.265		225.07	145.404
	1179.47	204.264		225.125	148.211
	382.842	163.085		245.187	163.795
	466.803	174.732		795.552	282.624
	521.24	207.74		809.563	286.423
	552.762	183.405		835.575	290.122
	636.723	196.152		894.605	297.423
	716.689	204.062		273.082	162.882
	720.685	204.037		753.499	275.054
	888.609	222.848		267.117	157.738
	927.591	183.559		644.305	243.279
	969.572	187.907		725.472	267.284
	972.568	233.498		135.031	129.747
	341.071	179.178		152.058	128.442
	367.086	188.181		170.064	136.416
	369.103	185.807		174.04	136.185
	687.419	250.712		189.077	141.257
	227.068	149.884		288.148	170.271
	258.329	168.631		309.138	169.722
	482.298	208.206		575.502	254.405
	457.245	204.37		622.324	232.833
	950.388	285.218		235.144	150.618
	1171.6	256.631		288.388	177.915
	1172.1	256.63		138.056	126.348
	1172.6	256.628		186.076	135.542
	229.155	158.649		284.211	165.189
	242.078	149.341		298.091	162.199
	261.124	163.124		320.073	164.294
	269.053	154.415		479.117	198.535
	298.141	170.086		176.119	139.028
	330.112	179.419		225.124	148.211
	922.355	279.42		328.22	176.89
	243.062	149.308		225.084	148.213
	364.187	185.902		253.101	155.479
	663.292	244.061		439.292	201.419
	383.23	187.879		213.161	148.697
	635.26	239.032		230.187	153.559
	637.275	240.783		230.358	156.288
	894.509	285.502		239.086	147.702
	963.552	288.076		268.143	160.379
	326.206	177.039		160.134	137.04
	256.058	151.878		237.07	147.772
	300.192	177.683		290.849	148.965
	423.261	198.442		385.277	202.337
	425.203	191.76		460.77	172.191
	883.447	268.913		524.345	216.283
	1049.62	300.484		542.734	181.171
	1098.71	312.545		561.21	215.881
	1166.7	314.948		626.694	192.396
	286.14	170.412		724.404	244.74
	291.159	177.932		794.62	216.35
	293.151	172.809		878.579	224.671
	332.16	176.904		297.134	164.844
	358.177	183.655		491.233	205.338
	413.093	196.411		689.434	249.177
	413.204	191.946		113.03	131.973
	630.393	240.844		122.072	127.788
	698.38	245.515		144.049	129.02
	747.472	256.929		208.101	146.097
	766.368	251.832		216.171	151.361
	815.458	262.975		221.126	145.556
	864.551	275.186		265.113	163.125
	932.538	282.353		484.314	207.719
	981.629	292.319		522.271	216.307
	227.139	158.73		523.256	214.051
	282.084	159.733		112.051	128.885
	325.106	169.437		1173.61	276.896
	328.15	179.464		1174.11	278.847
	320.161	179.652		255.092	158.114
	316.187	177.275		257.075	149.888
	477.283	210.324		266.076	157.769
	283.068	156.893		282.049	159.979
	314.146	172.271		540.339	220.557
	502.266	216.047		866.502	222.558
	303.12	144.627		867.004	220.373
	354.164	183.736		313.272	194.478
	999.495	290.803		752.943	209.907
	228.049	149.846		753.442	209.904
	245.038	152.236		186.149	150.008
	318.146	174.72		209.129	146.052
	343.111	186.338		226.156	156.454
	841.406	270.7		272.162	162.909
	245.113	158.054		311.257	189.683
	277.119	168.038		385.245	188.061
	392.182	185.392		273.128	160.231
	415.198	191.914		144.103	129.016
	473.239	206.25		244.08	147.533
	508.313	209.938		263.139	163.187
	173.092	139.672		425.279	196.945
	215.103	150.367		447.258	198.966
	272.125	165.508		489.27	207.656
	283.09	165.19		896.518	272.172
	300.08	170.036		965.568	291.311
	329.053	179.443		1007.17	239.039
	745.323	250.292		1007.67	236.933
	367.038	178.66		1085.19	245.004
	582.937	194.408		1124.26	251.05
	617.276	233.805		1124.75	251.048
	650.925	202.424		1143.22	250.986
	716.346	250.494		1143.73	250.984
	153.031	130.412		1183.3	258.986
	221.092	156.082		321.238	171.992
	330.202	181.853		352.245	188.706
	672.336	236.947		469.324	207.919
	284.237	167.833		586.403	231.018
	1026.92	250.548		703.482	253.207
	240.171	161.065		741.44	259.071
	248.053	152.135		820.561	274.595
	270.145	165.568		909.07	228.843
	284.163	170.468		909.571	228.84
	352.148	186.145		949.129	232.939
	381.213	185.584		1018.16	238.996
	393.051	178.206		1018.66	238.994
	420.136	189.568		1026.14	238.965
	446.964	182.216		1026.65	238.963
	477.173	197.686		1065.71	245.075
	496.155	195.273		1066.21	245.073
	514.951	186.083		1076.7	305.953
	522.292	217.783		1076.7	245.035
	537.193	215.643		1077.2	245.033
	730.377	252.074		1084.69	242.929
	1030.82	194.252		1135.24	251.013
	1031.32	194.25		1135.74	251.011
	1064.81	247.055		118.087	131.393
	1166.79	204.298		118.138	131.387
	128.035	149.925		118.184	131.382
	174.04	132.713		118.21	131.379
	187.071	138.906		118.751	131.32
	188.056	138.856		1193.78	258.952
	196.022	138.47		1194.12	229.94
	199.071	148.009		1194.28	258.951
	201.123	150.999		1194.44	229.939
	210.037	144.361		132.103	133.125
	210.088	147.504		140.069	135.51
	213.124	153.468		156.043	134.303
	218.066	147.169		176.093	136.069
	225.087	149.96		195.599	132.115
	231.134	158.571		204.124	146.275
	235.082	149.586		217.133	148.53
	279.059	167.981		235.166	161.504
	281.111	170.556		257.148	171.235
	297.069	172.703		257.225	171.232
	299.122	172.649		257.291	171.23
	302.172	175.118		257.328	171.229
	314.171	172.271		258.051	171.204
	325.064	179.535		258.101	171.202
	328.187	179.463		258.966	171.172
	338.133	181.675		259.046	171.17
	344.182	176.647		273.122	173.286
	347.046	174.088		319.118	177.103
	358.197	183.655		360.193	183.659
	371.07	190.41		380.088	178.348
	372.213	188.082		382.174	185.688
	382.159	187.898		458.188	203.468
	396.174	194.475		491.307	216.69
	415.108	180.28		491.412	216.689
	473.207	202.038		507.28	216.487
	535.959	188.155		510.202	211.948
	545.16	205.417		559.294	224.761
	603.947	196.407		58.0663	133.502
	618.998	200.563		608.386	239.379
	631.309	235.49		618.259	226.372
	671.934	206.414		624.358	247.658
	686.983	210.367		627.28	234.935
	736.289	248.662		67.9689	163.445
	739.922	215.965		676.372	247.199
	754.971	217.818		725.465	255.097
	807.909	223.244		784.001	214.194
	822.957	225.039		79.9247	156.685
	860.847	226.708		793.453	264.79
	875.896	230.306		842.543	220.494
	890.946	233.848		842.544	274.459
	905.995	239.094		843.041	220.492
	928.834	188.054		850.529	220.454
	928.834	233.678		901.083	226.727
	943.885	238.927		901.584	226.725
	958.933	240.608		948.631	232.941
	962.828	190.139		959.62	289.419
	963.331	190.137		959.623	232.894
	996.821	192.205		960.124	232.892
	382.099	185.568		967.608	232.86
	409.17	189.74		968.11	232.858
	558.256	221.282		152.058	128.442
	287.07	165.08		228.146	153.638
	288.155	167.724		306.082	172.358
	305.08	167.284		334.177	174.238
	327.062	169.394		358.18	183.699
	348.156	181.461		489.216	205.363
	376.11	176.037		631.345	232.752
	243.062	152.304		181.097	135.798
	293.114	170.22		211.108	145.966
	342.178	179.154		668.398	243.073
	475.222	204.128		334.144	174.239
	551.319	219.418		338.145	171.619
	619.307	231.963		342.091	176.586
	293.087	162.204		504.281	216.524
	226.119	155.877		231.183	153.521
	440.251	198.185		348.189	181.439
	686.388	245.606		310.174	174.799
	215.139	159.24		332.156	179.304
	256.093	160.511		1001.51	289.218
	292.129	170.246		123.108	130.861
	318.166	174.72		157.098	134.231
	355.198	186.082		206.041	149.011
	459.246	202.224		273.136	160.231
	486.235	206.082		276.145	160.144
	504.267	207.935		320.161	169.46
	575.303	221.11		383.229	185.669
	656.362	237.074		389.091	175.705
	803.376	263.048		461.178	194.064
	130.087	142.98		480.282	203.17
	156.066	137.343		584.273	224.505
	174.077	136.206		741.393	252.925
	226.082	149.922		80.0503	127.29
	259.13	163.189		123.056	130.866
	327.167	171.971		239.101	150.477
	364.15	178.715		247.129	152.952
	373.099	173.597		255.098	155.414
	429.235	193.941		261.083	157.922
	447.191	195.896		269.112	157.678
	770.199	246.738		302.151	167.316
	274.14	165.448		417.214	189.934
	342.169	176.689		440.199	191.98
	432.138	189.389		475.255	203.236
	527.358	223.54		499.175	207.532
	559.27	221.271		510.328	211.946
	152.081	141.07		175.108	139.086
	154.061	133.96		199.011	154.928
	196.072	141.77		375.032	180.914
	203.103	147.819		538.322	216.125
	264.059	160.258		747.337	252.883
	278.114	168.009		224.137	148.249
	281.05	162.528		226.119	150.957
	293.113	164.919		236.967	153.307
	415.134	202.889		397.013	190.266
	251.077	152.036		718.357	244.784
	438.235	198.215		146.093	131.963
	577.272	223.009		166.087	133.655
	145.098	138.164		200.14	149.288
	183.113	148.841		276.988	165.396
	187.107	145.454		298.97	164.797
	255.095	163.322		163.06	130.805
	267.095	157.344		202.069	143.517
	272.085	165.51		220.993	153.925
	323.171	179.58		226.046	153.721
	364.198	183.537		241.113	153.159
	397.206	207.431		257.976	158.02
	1025.41	289.249		262.079	157.891
	143.117	145.157		288.98	162.435
	230.113	152.772		308.159	167.167
	241.08	155.312		330.141	171.791
	300.156	175.171		362.021	168.602
	304.15	172.518		366.959	173.584
	341.266	181.607		398.128	180.515
	369.175	192.725		424.955	177.636
	383.19	201.307		459.981	179.63
	437.162	198.23		492.943	188.914
	505.15	205.853		501.193	200.595
	565.257	225.031		522.216	207.262
	573.137	213.288		524.308	216.283
	573.267	221.13		527.966	186.142
	633.245	231.842		539.209	213.872
	692.082	223.954		542.136	207.045
	701.233	240.274		561.19	215.881
	719.351	250.472		583.172	211.174
	761.339	255.189		612.031	208.656
	769.219	245.031		680.026	214.858
	829.327	262.894		732.393	252.989
	897.314	267.277		748.012	225.393
	129.102	146.484		815.997	231.458
	131.082	139.399		883.987	239.588
	173.092	139.672		921.876	241.504
	173.152	139.669		989.867	249.508
	173.209	139.665		1004.91	251.5
	173.239	139.664		1178.78	269
	173.832	139.629		146.118	131.961
	173.893	139.625		148.035	140.903
	173.957	139.622		160.035	140.026
	231.051	155.683		174.015	147.867
	253.999	145.902		184.095	144.411
	258.07	160.447		192.025	143.998
	261.087	160.35		195.996	152.298
	341.143	191.034		199.108	143.654
	355.159	193.011		211.07	143.123
	387.074	178.305		215.135	154.174
	447.117	189.179		219.036	151.241
	467.241	202.116		220.02	151.201
	486.126	195.391		227.103	148.135
	488.121	195.367		229.155	150.84
	537.264	230.952		234.037	150.658
	575.211	219.177		237.121	158.741
	616.216	224.549		241.156	153.157
	619.23	230.126		241.228	153.155
	624.095	216.788		242.002	158.562
	626.298	235.534		242.076	158.56
	687.218	235.041		245.052	153.022
	748.306	251.951		245.122	153.02
	815.31	259.758		245.161	158.45
	159.077	137.137		251.137	160.925
	227.064	152.89		252.027	155.514
	244.054	155.208		256.018	158.083
	314.133	179.799		256.067	158.082
	409.093	185.115		258.155	160.691
	435.188	191.612		259.104	168.57
	617.312	237.41		263.06	160.535
	650.351	233.522		263.984	160.506
	341.108	169.097		277.113	170.591
	342.199	169.075		281.06	165.278
	367.104	173.704		282.142	162.622
	387.113	173.358		284.01	159.925
	495.257	208.043		293.055	164.95
	501.191	203.808		294.143	162.3
	507.213	203.737		296.01	162.252
	515.209	205.738		309.99	164.526
	520.226	205.682		311.06	164.501
	521.229	205.671		312.192	172.207
	521.333	205.67		313.04	161.84
	535.245	209.636		316.187	172.11
	589.216	213.138		322.104	169.416
	216.099	147.249		324.005	161.596
	309.066	164.521		325.038	164.185
	384.188	183.17		327.091	169.304
	399.188	185.275		330.203	174.326
	456.293	204.384		338.169	171.618
	744.339	253.646		344.109	171.495
	210.088	150.585		352.185	178.875
	145.061	127.251		353.068	176.36
	265.093	162.999		355.083	178.817
	268.965	145.468		356.968	171.242
	313.112	177.35		360.151	178.717
	318.129	177.228		365.068	181.1
	428.228	196.173		367.082	181.062
	449.085	189.152		374.167	180.93
	527.356	219.68		377.977	168.322
	554.168	209.44		379.047	180.841
	617.137	214.88		387.161	180.699
	717.204	234.827		393.027	173.136
	787.363	253.367		405.211	187.718
	127.05	136.222		410.131	182.777
	213.048	144.234		411.036	180.31
	223.965	137.317		411.261	192.423
	355.124	173.929		419.984	175.225
	364.198	183.537		426.025	184.972
	486.272	212.24		428.139	184.941
	501.192	207.971		431.986	177.537
	173.002	132.772		434.126	196.809
	245.131	155.17		439.032	179.904
	263.07	157.466		445.965	177.348
	515.247	205.737		447.034	184.675
	527.148	213.763		448.105	198.953
	549.13	217.487		461.014	182.062
	661.08	226.063		475.027	181.889
	835.19	259.643		478.115	193.846
	1143.23	301.508		487.973	184.164
	1165.21	305.55		499.973	186.439
	153.066	137.557		501.044	193.572
	159.059	153.525		513.953	183.878
	183.059	145.673		515.022	193.415
	197.055	141.723		523.153	200.345
	199.054	144.855		529.002	193.267
	201.07	147.914		555.959	192.999
	228.033	149.847		557.031	199.996
	245.059	155.173		567.959	195.235
	245.233	155.167		569.031	202.191
	271.055	154.358		570.101	209.037
	285.052	159.653		581.94	195.109
	540.278	215.61		582.254	220.119
	565.102	215.354		583.009	202.061
	571.112	219.217		591.14	208.84
	587.084	219.063		596.989	201.937
	593.094	220.941		598.057	208.778
	600.372	232.137		633.323	234.881
	609.068	222.713		635.946	201.618
	857.171	262.738		637.018	210.707
	879.154	264.214		649.927	201.511
	901.136	264.102		650.997	210.598
	184.043	151.894		664.977	210.492
	242.079	155.277		703.935	214.69
	302.1	172.571		705.007	214.683
	338.183	184.076		717.914	212.366
	353.182	186.124		732.965	216.718
	454.087	191.35		771.922	223.069
	476.069	193.304		772.989	229.562
	571.299	219.215		785.902	222.986
	594.165	217.048		786.973	227.322
	616.149	216.854		800.95	225.076
	645.105	220.496		853.892	231.255
	762.128	243.351		868.94	235.439
	836.121	246.354		907.894	245.742
	146.045	127.178		936.928	241.435
	168.027	129.462		975.88	249.568
	194.962	128.101		102.092	133.409
	240.971	136.738		1104.11	244.937
	315.08	177.302		1104.61	244.936
	325.113	169.437		162.113	133.902
	337.062	163.907		162.226	136.902
[truncated: 278 more rows]

## Sheet: Tab6_Figure 4c Data
									MODE	CLASS	ID	CMPD	LOG2FC	LOG10
NEG	LOG2FC	LOG10		POS	LOG2FC	LOG10			N	Met	acetylglucosamine acetyl muramic acid		7.23697	1.81252
N	-18.2003	2.22081		P	-16.8986	2.08263			N	Met	Adenine		-7.06897	1.77035
N	-17.6339	2.242		P	-16.3454	2.03045			N	Met	Adenosine		-8.60659	1.75666
N	-16.5576	2.39177		P	-13.7745	1.93932			N	Met	2-Heptyl-3-hydroxyl-4-quinolone		4.28916	1.73179
N	-15.2714	1.4733		P	-12.5908	1.32478			N	Met	1-Hydroxy-2-nonyl-4(1H)-quinolinone		4.75057	1.86029
N	-14.118	1.75357		P	-12.5388	1.94098			N	Met	2-decyl-4-quinolone N-oxide		6.55639	1.81198
N	-13.9506	2.24382		P	-12.0559	1.9913			N	Met	2-octyl-4-quinolone N-oxide		5.73908	1.79034
N	-13.1935	1.98273		P	-11.972	1.34564			N	Met	2-undecyl-4-quinolone N-oxide		8.99004	1.86863
N	-13.0739	2.20226		P	-11.8197	2.00654			N	PE	PE 31:1		6.17576	2.74924
N	-12.9339	1.92586		P	-11.4407	1.62601			N	PE	PE 32:1		9.82853	3.40615
N	-12.6619	2.10767		P	-11.36	1.88697			N	PE	PE 32:2		17.2237	2.4095
N	-12.2417	1.42328		P	-11.2291	1.57396			N	PE	PE 33:1		11.4985	2.54696
N	-11.7452	1.95197		P	-10.4152	1.39823			N	PE	PE 34:1		8.13682	2.85733
N	-11.6557	2.36936		P	-10.3026	1.91119			N	PE	PE 35:1		3.77962	2.1546
N	-11.456	1.50164		P	-9.91215	1.68562			N	PE	PE 35:2		13.2959	2.05919
N	-11.2172	2.03788		P	-9.83609	2.16089			N	PE	PE 36:2		11.6291	3.4787
N	-11.0804	1.84262		P	-9.49087	1.82916			N	PG	PG 25:0	3.77_623.3927m/z	-8.21536	2.16132
N	-10.7623	2.05167		P	-9.32161	1.78103			N	PG	PG 26:0	3.72_637.4083m/z	-2.63346	2.35037
N	-10.7004	1.57029		P	-9.29983	1.52237			N	PG	PG 27:0	3.69_651.4242m/z	-6.8185	2.34346
N	-10.3161	1.91635		P	-9.03344	1.33519			N	PG	PG 28:1	3.62_663.4239m/z	0.554687	1.35976
N	-10.2679	2.05051		P	-8.96312	1.51138			N	PG	PG 28:0	3.62_665.4396m/z	-2.23698	2.51841
N	-10.2141	1.58839		P	-8.748	1.77133			N	PG	PG 29:0	3.57_679.4553m/z	-5.71596	2.41003
N	-10.0482	1.84334		P	-8.71343	1.71235			N	PG	PG 30:0		-5.19453	2.00955
N	-9.91101	1.48265		P	-8.64184	1.89066			N	PG	PG 31:0		-7.18484	1.95542
N	-9.88215	1.46993		P	-8.53565	2.00461			N	PG	PG 32:1		8.64769	2.27705
N	-9.8139	1.84046		P	-8.33028	1.63954			N	PG	PG 32:0		-3.42813	2.26811
N	-9.56098	2.33891		P	-8.30594	1.34501			N	PG	PG 33:0		-5.66198	1.9213
N	-9.53251	2.29383		P	-8.07109	2.02435			N	PG	PG 33:1		0.328225	1.38922
N	-9.49588	2.1813		P	-8.0066	1.39182			N	PG	PG 34:1		3.41305	2.88662
N	-9.42054	2.13085		P	-7.95415	1.32216			N	PG	PG 35:1		1.36217	1.89712
N	-9.4096	1.95757		P	-7.94797	1.32964			N	PG	PG 35:0		-4.30597	1.76574
N	-9.40777	1.53585		P	-7.9194	1.5034			N	PG	PG 36:2		2.0839	2.43469
N	-9.37309	1.45137		P	-7.83788	1.73096			N	LysoPG	LysoPG 15:0	4.81_469.2567m/z	-3.49316	2.20391
N	-9.17326	1.84551		P	-7.74995	1.87249			N	LysoPG	LysoPG 16:1	4.81_481.2569m/z	3.51725	2.18446
N	-8.95272	2.07199		P	-7.6864	1.3581			N	LysoPG	LysyoPG 17:0	4.74_497.2825m/z	-1.93082	1.95012
N	-8.91743	1.43582		P	-7.49379	1.54421			N	LysoPG	LysoPG 18:1	4.74_509.2878m/z	3.33582	3.27979
N	-8.80562	1.46355		P	-7.45074	1.853			N	LysoPG	LysyoPG 18:1	4.70_511.3019m/z	-1.30429	1.59
N	-8.79818	1.59364		P	-7.40969	1.34269			N	LysoPG	LysoPG 19:1	4.70_523.3034m/z	3.1604	1.9529
N	-8.79554	2.32775		P	-7.32219	1.59788			N	LysoPG	LysoPG 19:0	4.70_525.3195m/z	-6.44569	2.148
N	-8.6701	1.42082		P	-7.28866	1.34628			N	LysoPG	LysoPG 20:0	4.65_539.3346m/z	-1.1422	1.44757
N	-8.5805	1.64632		P	-7.24495	1.85505			P	DGDG	DGDG 29:0	4.43_868.5995m/z	-4.81	1.7
N	-8.49562	2.18605		P	-7.18382	1.583			P	DGDG	DGDG 32:0	4.39_910.6445m/z	-3.81384	1.74242
N	-8.43114	1.85063		P	-7.15206	1.34819			P	DGDG	DGDG 32:2	4.12_906.6144m/z	-4.26	1.41
N	-8.41067	2.12667		P	-7.11278	1.35853			P	DGDG	DGDG 33:0	4.34_924.6605m/z	-3.16978	1.758
N	-8.40891	1.99485		P	-7.0241	1.44457			P	DGDG	DGDG 34:0	4.34_938.6778m/z	-3.36544	1.8215
N	-8.29819	1.9557		P	-6.97617	2.15813			P	DGDG	DGDG 34:1	4.08_936.6593m/z	-1.398	1.34143
N	-8.26325	2.31472		P	-6.85066	1.84224			P	DGDG	DGDG 34:2	4.08_934.6452m/z	-1.65572	1.35919
N	-8.23642	2.03338		P	-6.70787	1.70794			P	DGDG	DGDG 35:0	4.34_952.6923m/z	-3.21288	1.70069
N	-8.21536	2.16132		P	-6.65652	1.4703			P	DGDG	DGDG 36:2	4.03_962.6714m/z	0.509619	1.31108
N	-8.21342	2.28376		P	-6.62821	1.37747			P	LysoPC	LysoPC 16:0	4.81_496.3395m/z	3.65978	1.98021
N	-7.97059	2.3969		P	-6.59454	1.38761			P	LysoPC	LysoPC 16:1	4.81_494.3239m/z	10.459	1.97658
N	-7.79851	2.04357		P	-6.49985	1.33395			P	LysoPC	LysoPC 18:1	4.77_522.3556m/z	9.49203	1.87732
N	-7.71615	1.45283		P	-6.43735	1.60783			P	LysoPE	LysoPE 16:0	4.19_454.2932m/z	10.1732	3.51169
N	-7.67884	2.19733		P	-6.29207	1.65652			P	LysoPE	LysoPE 17:1	5.05_466.2936m/z	6.64028	2.68934
N	-7.5213	2.30415		P	-6.28796	1.35744			P	LysoPE	LysoPE 16:1	4.19_452.2778m/z	4.13857	2.66659
N	-7.44396	2.30835		P	-6.2792	1.3266			P	LysoPE	LysoPE 18:1	4.15_480.3088m/z	6.22071	2.44034
N	-7.3414	2.35976		P	-6.27315	1.3383			P	Met	1-Methyladenine		-3.34781	1.81148
N	-7.27491	1.98774		P	-6.26463	1.89589			P	Met	2-Methylhippuric Acid		4.47127	2.08962
N	-7.24616	2.31258		P	-6.25469	2.01635			P	Met	2-Heptyl-3-hydroxyl-4-quinolone		3.41725	1.62039
N	-7.22948	2.44612		P	-6.24361	1.77359			P	Met	1-Hydroxy-2-nonyl-4(1H)-quinolinone		4.27622	1.57719
N	-7.17631	2.21059		P	-6.22713	1.50127			P	Met	Carnitine		-3.51064	2.77133
N	-7.12618	1.76308		P	-6.20381	1.4011			P	Met	7.29_235.0462m/z		-9.83609	2.16089
N	-7.07613	2.01691		P	-6.18404	2.16228			P	Met	7-Methylguanine		0.0451212	1.30602
N	-6.99009	2.26619		P	-6.14941	1.38528			P	Met	Adenine		-3.17433	1.86403
N	-6.96168	1.49967		P	-6.14251	1.69592			P	Met	Adenosine		-3.37222	1.84624
N	-6.8185	2.34346		P	-6.09984	1.393			P	Met	2-octyl-4-quinolone N-oxide		3.69929	1.54321
N	-6.81686	1.47146		P	-6.09183	1.84826			P	Met	Betaine/Valine		-1.36748	2.05252
N	-6.80611	1.52496		P	-6.04075	2.21691			P	Met	2-decyl-4-quinolone N-oxide		5.41715	1.62641
N	-6.73823	1.92151		P	-5.95381	1.99506			P	Met	Choline		-5.71413	1.34926
N	-6.71441	2.25486		P	-5.93503	1.36446			P	Met	Pyocyanin		9.83433	1.52652
N	-6.66074	1.87325		P	-5.9018	1.472			P	Met	Cytosine		-0.603793	1.32076
N	-6.63265	2.65843		P	-5.89637	1.86543			P	Met	D-(+)-Raffinose		-4.5269	1.32437
N	-6.58931	2.11033		P	-5.80528	1.65007			P	Met	2-undecyl-4-quinolone N-oxide		5.6858	1.59336
N	-6.51494	1.62614		P	-5.78832	1.35118			P	Met	D-Mannosamine		-0.296116	1.31738
N	-6.51034	2.64909		P	-5.77901	1.57864			P	Met	Guanine		-3.0406	2.36335
N	-6.45654	1.51399		P	-5.77251	1.44992			P	Met	Guanosine		-4.04609	2.11128
N	-6.44569	2.148		P	-5.74506	2.06453			P	Met	Hypoxanthine		-2.8846	1.69687
N	-6.43932	1.47951		P	-5.74171	1.92382			P	Met	L-Histidine		-4.00678	1.77987
N	-6.36509	1.47857		P	-5.72973	1.3793			P	Met	L-Leucine		-3.2583	1.91275
N	-6.32335	2.00837		P	-5.71413	1.34926			P	Met	L-Methionine		-5.93503	1.36446
N	-6.31924	1.98573		P	-5.68739	1.71137			P	Met	L-Phenylalanine		-1.56587	1.72332
N	-6.24786	2.17661		P	-5.68119	1.35897			P	Met	L-Valine		-2.04034	1.99886
N	-6.24339	1.67773		P	-5.58928	1.64414			P	Met	N-Acetyl-D-mannosamine		4.59422	1.3448
N	-6.23693	1.4874		P	-5.58788	1.34607			P	Met	Nicotinamide		-0.94205	1.34692
N	-6.21953	2.03563		P	-5.53017	1.34374			P	Met	Phosphocholine		-3.45993	2.95885
N	-6.20487	2.13508		P	-5.49097	2.23622			P	Met	Sucrose		4.2299	1.6387
N	-6.19072	2.30207		P	-5.48369	1.3809			P	Met	Tiglyl Glycine		-3.94971	2.05576
N	-6.15315	1.78463		P	-5.4684	1.87967			P	PC	PC 34:1	4.00_760.5846m/z	9.688	1.88623
N	-6.11904	2.71373		P	-5.33955	1.40255			P	PC	PC 34:2	3.96_758.5697m/z	6.43701	1.84893
N	-6.05154	1.43104		P	-5.30385	1.40207			P	PC	PC 36:2	3.96_786.6005m/z
N	-6.01204	2.07444		P	-5.23363	1.98388			P	RhaLip	Rha-C10-C10	1.17_527.3203m/z	6.36145	1.56405
N	-5.99648	2.0933		P	-5.2009	1.34206			P	RhaLip	Rha-C10-C12	1.02_555.3529m/z	4.28149	1.49555
N	-5.99015	2.27197		P	-5.16167	1.37069			P	RhaLip	Rha-C10-C12:1	1.05_553.3375m/z	7.33118	1.55987
N	-5.90184	2.95946		P	-5.11225	1.72636			P	RhaLip	Rha-C12:1-C12	0.98_581.3693m/z	4.31776	1.47712
N	-5.88278	1.43216		P	-4.95934	1.62844			P	RhaLip	Rha-C12-C12	0.98_583.3860m/z	2.94309	1.45316
N	-5.83436	2.42356		P	-4.95408	2.10759			P	RhaLip	Rha-Rha-C12-C10	3.93_696.4537m/z	12.5175	1.51606
N	-5.76115	2.27391		P	-4.93684	1.42584			P	RhaLip	Rha-Rha-C12-C12	3.77_724.4856m/z	4.00614	1.43122
N	-5.71596	2.41003		P	-4.92527	1.44245			N	MGDG	MGDG 33:1	0.93_787.5563m/z	0.398515	1.32819
N	-5.70428	2.34118		P	-4.89313	1.99037			N	MGDG	MGDG 33:0	0.93_789.5733m/z	-6.19072	2.30207
N	-5.57619	1.79098		P	-4.87067	1.3832			N	MGDG	MGDG 34:2	0.93_799.5581m/z	1.44532	1.44066
N	-5.57293	1.42164		P	-4.84999	1.53136			N	MGDG	MGDG 34:1	0.93_801.5720m/z	0.972053	1.40976
N	-5.53831	1.66509		P	-4.83184	1.83369			N	MGDG	MGDG 32:1	0.93_773.5414m/z	1.59307	1.40132
N	-5.49763	1.53764		P	-4.81308	1.69735			N	MGDG	MGDG 32:0	0.93_775.5567m/z	-2.68626	1.96135
N	-5.47984	1.44008		P	-4.79305	2.03148			N	MGDG	MGDG 36:2	0.93_827.5879m/z	1.3916	1.44845
N	-5.37289	2.09717		P	-4.76846	1.54055			P	LysPG	LysPG 28:0	5.39_795.5516m/z	-5.74171	1.92382
N	-5.31306	1.90872		P	-4.76257	2.04504			P	LysPG	LysPG 29:0	5.39_809.5626m/z	-3.74552	1.54926
N	-5.30493	2.82982		P	-4.74839	1.39371			P	LysPG	LysPG 30:1	5.36_821.5623m/z
N	-5.28766	1.5496		P	-4.73801	1.6801			P	LysPG	LysPG 30:0	5.36_823.5795m/z	-4.04715	1.81334
N	-5.27583	2.42082		P	-4.73649	1.4057			P	LysPG	LysPG 31:1	5.39_835.5747m/z
N	-5.2696	1.66701		P	-4.73573	1.8833			P	LysPG	LysPG 31:0	5.36_837.5949m/z	-3.63144	1.69356
N	-5.26306	2.29793		P	-4.71845	2.17638			P	LysPG	LysPG 32:0	5.36_851.6109m/z	-3.6075	1.53758
N	-5.19953	1.54339		P	-4.70173	1.8017			P	LysPG	LysPG 33:2	5.36_861.5952m/z
N	-5.19355	1.42715		P	-4.67033	2.19393			P	Met	2-heptyl-4-quinolone	0.83_244.1709m/z	6.77172	1.85164
N	-5.17562	1.48296		P	-4.66578	1.98113			P	Met	2,4-dihydroxyquinoline	0.86_162.0558m/z	6.57751	1.52813
N	-5.12358	1.86558		P	-4.66088	1.57755
N	-5.12333	1.5167		P	-4.64713	1.32619
N	-5.11523	2.15832		P	-4.64263	1.68887
N	-5.06763	1.49188		P	-4.62576	1.39775
N	-4.99248	1.94188		P	-4.59227	1.37701
N	-4.96098	2.21228		P	-4.58734	1.52047
N	-4.95066	2.23305		P	-4.56477	1.61094
N	-4.93325	1.75298		P	-4.55497	1.58118
N	-4.86898	2.51162		P	-4.54389	1.62119
N	-4.83171	1.78589		P	-4.53282	1.676
N	-4.79364	2.40473		P	-4.5269	1.32437
N	-4.79007	2.31902		P	-4.5223	1.90118
N	-4.78886	1.44324		P	-4.5175	2.10273
N	-4.77929	1.47176		P	-4.49172	1.5644
N	-4.77791	1.39151		P	-4.47985	1.58374
N	-4.69119	1.40342		P	-4.43168	1.67691
N	-4.68175	2.38922		P	-4.43047	2.10882
N	-4.63177	1.41593		P	-4.43013	1.88477
N	-4.63074	1.90705		P	-4.42828	1.51543
N	-4.55066	1.67823		P	-4.38599	2.43251
N	-4.51233	2.11842		P	-4.37366	1.51045
N	-4.49205	2.59691		P	-4.34267	1.32377
N	-4.45425	1.41782		P	-4.31846	1.59112
N	-4.44335	1.45578		P	-4.29986	1.97387
N	-4.42358	2.39433		P	-4.29829	1.84026
N	-4.42069	2.109		P	-4.29113	1.37407
N	-4.39794	1.94007		P	-4.27721	1.55849
N	-4.39793	2.48549		P	-4.27261	1.72891
N	-4.38534	2.06955		P	-4.27151	1.65307
N	-4.3006	1.45608		P	-4.26291	1.41132
N	-4.28188	2.13649		P	-4.25538	1.77872
N	-4.24276	2.32555		P	-4.25454	1.48551
N	-4.08936	2.03902		P	-4.24608	1.63995
N	-3.99033	2.74715		P	-4.22014	1.4459
N	-3.98135	1.88027		P	-4.20226	1.87822
N	-3.97688	1.61789		P	-4.18369	2.6244
N	-3.96488	2.28776		P	-4.17444	2.13278
N	-3.96323	1.56493		P	-4.17205	1.37793
N	-3.95696	2.22776		P	-4.16147	2.46749
N	-3.94941	1.41891		P	-4.15561	1.78218
N	-3.90232	1.78716		P	-4.15464	1.56126
N	-3.88929	2.29999		P	-4.15366	1.3484
N	-3.86803	2.15683		P	-4.1493	1.74401
N	-3.85124	2.33218		P	-4.14387	1.72535
N	-3.81672	1.95383		P	-4.11393	2.23131
N	-3.80245	2.53585		P	-4.11355	1.60436
N	-3.79923	1.42659		P	-4.09484	1.52974
N	-3.72713	1.97778		P	-4.09267	1.81897
N	-3.69451	2.11706		P	-4.08761	1.54188
N	-3.60784	2.68269		P	-4.08136	1.83045
N	-3.58466	2.17506		P	-4.08061	1.78976
N	-3.57955	2.253		P	-4.07959	1.7939
N	-3.56715	1.80997		P	-4.07783	1.36116
N	-3.55774	2.27979		P	-4.07414	1.51857
N	-3.54545	1.88662		P	-4.06505	1.79928
N	-3.5143	1.6852		P	-4.05319	1.6059
N	-3.49316	2.20391		P	-4.04935	1.64162
N	-3.48357	1.78274		P	-4.04715	1.81334
N	-3.47871	2.47299		P	-4.04609	2.11128
N	-3.47033	2.04129		P	-4.03446	1.88918
N	-3.44036	2.3574		P	-4.03267	1.8023
N	-3.42813	2.26811		P	-4.01841	1.8234
N	-3.38104	1.38871		P	-4.01742	1.57468
N	-3.36342	2.67773		P	-4.01651	1.62722
N	-3.32398	2.53943		P	-4.01191	1.9151
N	-3.25603	1.89467		P	-4.00678	1.77987
N	-3.24288	1.80399		P	-4.00601	1.37249
N	-3.23583	2.36454		P	-4.00313	1.69215
N	-3.23185	1.98173		P	-4.00161	1.78045
N	-3.07037	1.79939		P	-3.99898	2.88697
N	-3.05096	2.06833		P	-3.97772	1.89215
N	-3.04464	2.18765		P	-3.97479	1.80902
N	-3.00542	1.91978		P	-3.96725	1.75582
N	-2.99448	1.538		P	-3.96698	3.01437
N	-2.97921	1.38568		P	-3.9627	1.95367
N	-2.95346	2.04587		P	-3.94971	2.05576
N	-2.94968	1.41918		P	-3.94939	1.84291
N	-2.92435	2.46993		P	-3.94711	1.81834
N	-2.83692	1.93647		P	-3.93036	1.58631
N	-2.79644	2.20724		P	-3.92323	1.4467
N	-2.75896	2.13934		P	-3.90576	1.84961
N	-2.70231	1.38846		P	-3.8876	1.38784
N	-2.69634	1.37794		P	-3.8681	1.80473
N	-2.68626	1.96135		P	-3.86505	1.6256
N	-2.63346	2.35037		P	-3.85756	2.70843
N	-2.62559	1.9969		P	-3.85682	1.90347
N	-2.59768	1.93737		P	-3.84693	1.50218
N	-2.58494	1.92411		P	-3.8423	1.82787
N	-2.56054	1.4502		P	-3.82943	1.79748
N	-2.54109	2.06471		P	-3.8237	1.83828
N	-2.5254	2.01907		P	-3.81384	1.74242
N	-2.51477	1.38643		P	-3.80766	1.49139
N	-2.49215	1.8671		P	-3.80637	1.38971
N	-2.45501	1.88264		P	-3.79753	1.80534
N	-2.38251	1.81807		P	-3.7944	1.38459
N	-2.35223	1.38316		P	-3.78399	1.92302
N	-2.3413	2.16282		P	-3.77972	1.70406
N	-2.32531	1.93917		P	-3.75169	1.85096
N	-2.30653	2.26238		P	-3.74552	1.54926
N	-2.297	1.72185		P	-3.7434	1.94182
N	-2.28874	2.38417		P	-3.74337	1.97029
N	-2.26731	1.60518		P	-3.70754	1.38251
N	-2.23698	2.51841		P	-3.69289	2.21534
N	-2.23346	1.73516		P	-3.68994	1.90424
N	-2.22013	2.11571		P	-3.68825	1.91041
N	-2.21223	1.99587		P	-3.68332	1.33955
N	-2.20578	2.4127		P	-3.67367	2.10031
N	-2.19015	2.16737		P	-3.67246	1.67284
N	-2.18192	2.55776		P	-3.66742	2.48463
N	-2.17701	1.49511		P	-3.66721	1.97298
N	-2.17099	2.34575		P	-3.66507	2.21222
N	-2.16188	2.27003		P	-3.65856	1.5841
N	-2.15507	2.14509		P	-3.65817	1.64583
N	-2.13955	1.8787		P	-3.6453	2.37226
N	-2.13476	2.85136		P	-3.64394	1.87036
N	-2.11425	1.51773		P	-3.63144	1.69356
N	-2.10177	2.45195		P	-3.62507	1.95712
N	-2.08769	1.89305		P	-3.61733	1.37952
N	-2.07344	1.45107		P	-3.61556	2.32944
N	-2.05002	2.45786		P	-3.61272	1.82659
N	-2.0459	2.43752		P	-3.61239	1.93109
N	-2.03661	1.9604		P	-3.6075	1.53758
N	-2.01582	2.42909		P	-3.60279	1.73561
N	-2.00148	2.21738		P	-3.60107	1.67419
N	-1.99577	2.11436		P	-3.59304	2.13148
N	-1.99038	1.94552		P	-3.59122	1.76573
N	-1.98914	1.37893		P	-3.5756	1.81646
N	-1.97148	1.50727		P	-3.56367	1.86895
N	-1.9649	1.53943		P	-3.56016	1.9848
N	-1.96189	2.23482		P	-3.55594	1.82213
N	-1.94758	1.99179		P	-3.55499	1.77701
N	-1.94557	2.08314		P	-3.54817	1.86125
N	-1.93082	1.95012		P	-3.54366	2.93354
N	-1.92886	1.3995		P	-3.53528	1.67015
N	-1.91385	2.06712		P	-3.52504	1.81771
N	-1.91225	1.60727		P	-3.52494	1.57973
N	-1.89616	2.88185		P	-3.51264	1.76964
N	-1.88532	2.66317		P	-3.51153	2.97658
N	-1.87354	1.39125		P	-3.51064	2.77133
N	-1.85906	2.72459		P	-3.50407	1.79272
N	-1.82184	2.59283		P	-3.50236	1.84692
N	-1.8218	1.93202		P	-3.50026	1.36402
N	-1.81885	1.51062		P	-3.49717	1.85368
N	-1.80034	1.38618		P	-3.49695	1.90654
N	-1.78526	1.46055		P	-3.49666	1.71433
N	-1.7845	1.93827		P	-3.49614	1.835
N	-1.77996	1.49446		P	-3.49514	1.91746
N	-1.77578	1.77526		P	-3.49406	1.89141
N	-1.77098	1.37228		P	-3.4892	1.6983
N	-1.76972	1.45431		P	-3.48774	2.393
N	-1.75503	1.43781		P	-3.48423	1.39442
N	-1.70896	2.15535		P	-3.48331	1.42533
N	-1.70496	1.37695		P	-3.48159	1.87607
N	-1.68659	1.38467		P	-3.47065	1.87463
N	-1.67441	1.5267		P	-3.46891	1.48318
N	-1.65176	1.46295		P	-3.46707	2.11749
N	-1.6297	1.45816		P	-3.46557	1.85642
N	-1.6259	1.37106		P	-3.46435	1.85232
N	-1.62001	1.43048		P	-3.46039	1.49916
N	-1.60818	1.42798		P	-3.45993	2.95885
N	-1.60526	1.48328		P	-3.45584	1.78683
N	-1.59435	1.50263		P	-3.45475	1.74773
N	-1.59221	1.46175		P	-3.45015	1.79153
N	-1.591	3.00943		P	-3.44812	1.69973
N	-1.58145	1.38392		P	-3.44734	1.74189
N	-1.57888	1.50827		P	-3.44587	1.53495
N	-1.55323	1.57145		P	-3.44242	2.27401
N	-1.55308	1.38166		P	-3.44222	1.7753
N	-1.55197	1.4079		P	-3.44138	1.45343
N	-1.5217	1.53372		P	-3.44079	1.61055
N	-1.52095	1.42301		P	-3.43565	2.90195
N	-1.51838	1.55366		P	-3.43449	1.78742
N	-1.51691	1.36815		P	-3.43446	1.66131
N	-1.51651	1.45638		P	-3.43432	2.70358
N	-1.51104	2.35504		P	-3.43346	1.6706
N	-1.50137	1.42826		P	-3.43094	2.25128
N	-1.49882	1.47423		P	-3.42959	1.6898
N	-1.49691	2.40211		P	-3.42946	1.85573
N	-1.48262	1.82773		P	-3.42704	1.75095
N	-1.47957	1.45313		P	-3.42639	1.73822
N	-1.47492	1.49252		P	-3.42507	2.02638
N	-1.47008	1.60227		P	-3.42021	1.7284
N	-1.45006	1.5086		P	-3.41754	1.65093
N	-1.44451	1.37449		P	-3.41177	1.81397
N	-1.44021	1.36262		P	-3.41176	1.41528
N	-1.43736	1.43244		P	-3.40775	1.77246
N	-1.42167	2.46385		P	-3.40235	1.68794
N	-1.41041	1.43611		P	-3.4023	1.79509
N	-1.40275	4.62221		P	-3.39902	1.37024
N	-1.40169	1.39716		P	-3.39883	2.03977
N	-1.38132	1.4764		P	-3.39755	1.73927
N	-1.3799	1.44961		P	-3.38813	1.85436
N	-1.3706	1.39279		P	-3.38649	1.77416
N	-1.3621	1.36167		P	-3.37741	1.71383
N	-1.34778	2.44903		P	-3.37709	1.84424
N	-1.33793	1.36742		P	-3.37583	1.7198
N	-1.32295	1.4418		P	-3.37222	1.84625
N	-1.3221	1.39049		P	-3.36835	1.41578
N	-1.32028	1.7577		P	-3.36544	1.8215
N	-1.31819	1.42521		P	-3.36488	1.44351
N	-1.31599	1.71373		P	-3.36424	1.70892
N	-1.30535	1.49543		P	-3.36224	1.7031
N	-1.30429	1.59		P	-3.36124	2.47313
N	-1.29865	2.19246		P	-3.3611	1.69783
N	-1.2775	1.45786		P	-3.35411	1.84357
N	-1.26215	1.61319		P	-3.34781	1.81148
N	-1.25056	1.39356		P	-3.34734	1.66837
N	-1.24781	1.44728		P	-3.34605	1.71088
N	-1.23524	1.78526		P	-3.3408	1.53234
N	-1.2242	1.3643		P	-3.33312	1.6945
N	-1.22257	1.78779		P	-3.32481	1.69074
N	-1.20832	1.43413		P	-3.32391	1.56651
N	-1.1987	2.50164		P	-3.32321	1.81521
N	-1.19271	2.26428		P	-3.31971	1.68239
N	-1.17979	1.38744		P	-3.3179	1.62279
N	-1.16393	1.47826		P	-3.31313	1.83631
N	-1.15624	1.3772		P	-3.31285	2.19994
N	-1.15095	1.42246		P	-3.31145	1.33622
N	-1.1422	1.44757		P	-3.31109	1.58815
N	-1.12387	1.44932		P	-3.30236	1.85848
N	-1.11917	1.43866		P	-3.29639	1.8121
N	-1.10526	1.40394		P	-3.29126	1.46553
N	-1.10325	1.40315		P	-3.28295	2.40497
N	-1.0869	1.39924		P	-3.28277	1.69878
N	-1.07274	2.515		P	-3.28064	1.76295
N	-1.06903	1.44094		P	-3.2804	1.72789
N	-1.06822	1.39304		P	-3.27953	1.85917
N	-1.06588	1.39587		P	-3.27434	1.70213
N	-1.05483	1.76609		P	-3.26625	1.75964
N	-1.04196	1.40552		P	-3.26515	1.39466
N	-1.03778	1.40054		P	-3.26026	1.42003
N	-1.03762	1.70314		P	-3.25917	1.82086
N	-1.02369	1.39484		P	-3.2583	1.91275
N	-1.01639	1.38291		P	-3.24499	1.41952
N	-1.00158	1.3696		P	-3.24216	1.78392
N	-0.991923	1.85879		P	-3.23706	1.61643
N	-0.991297	1.90538		P	-3.22534	1.80595
N	-0.98778	1.36646		P	-3.21907	1.86824
N	-0.980358	1.41864		P	-3.21288	1.70069
N	-0.9692	1.35247		P	-3.20529	1.91197
N	-0.965329	1.52949		P	-3.20335	1.40594
N	-0.959821	1.36598		P	-3.20271	1.7635
N	-0.952996	1.39794		P	-3.19956	1.68423
N	-0.944218	1.40631		P	-3.19954	1.66
N	-0.944124	1.38442		P	-3.18635	1.80351
N	-0.923613	1.34968		P	-3.17769	1.52332
N	-0.91316	1.36936		P	-3.1764	1.90886
N	-0.912278	1.36839		P	-3.17501	1.67374
N	-0.907144	1.37868		P	-3.17433	1.86403
N	-0.903839	1.37645		P	-3.16978	1.758
N	-0.898822	1.37277		P	-3.16762	2.37002
N	-0.897128	1.36286		P	-3.16713	1.88112
N	-0.892971	1.84843		P	-3.16547	1.70746
N	-0.892402	1.35177		P	-3.16173	1.70358
N	-0.875358	1.37082		P	-3.15664	1.71039
N	-0.874774	1.36863		P	-3.1549	1.80717
N	-0.871041	1.34346		P	-3.15446	1.66971
N	-0.870431	1.36985		P	-3.15295	1.59299
N	-0.870335	1.38517		P	-3.15183	1.82981
N	-0.864267	1.34829		P	-3.15049	1.66306
N	-0.836185	1.34921		P	-3.14776	1.70261
N	-0.835608	1.45254		P	-3.14478	1.53692
N	-0.831838	1.36143		P	-3.14124	1.76796
N	-0.822675	1.36526		P	-3.13693	1.70697
N	-0.822117	1.43752		P	-3.13525	1.74666
N	-0.812609	1.35953		P	-3.13401	1.6192
N	-0.806401	1.72294		P	-3.13377	1.68469
N	-0.806025	1.36912		P	-3.12912	1.60092
N	-0.802519	1.37424		P	-3.12757	1.706
N	-0.800987	1.36071		P	-3.12735	1.49466
N	-0.796194	1.37522		P	-3.12289	2.09315
N	-0.792261	1.37572		P	-3.1213	2.42482
N	-0.791997	1.44612		P	-3.11344	1.80779
N	-0.789358	1.35084		P	-3.11263	1.96409
N	-0.787835	1.74312		P	-3.11263	1.80656
N	-0.784158	1.38367		P	-3.11049	1.50523
N	-0.782629	1.89224		P	-3.10817	1.82595
N	-0.773413	1.37204		P	-3.09906	2.00849
N	-0.768753	1.36718		P	-3.09544	1.7377
N	-0.766684	1.71052		P	-3.09535	1.99981
N	-0.765987	1.36478		P	-3.09526	1.62925
N	-0.752701	1.34415		P	-3.09509	1.54522
N	-0.75077	1.34255		P	-3.09348	1.44938
N	-0.73738	1.35692		P	-3.08473	1.59187
N	-0.736493	1.34713		P	-3.08017	1.60744
N	-0.733516	1.35481		P	-3.07962	1.60938
N	-0.728623	1.35598		P	-3.07181	1.62159
N	-0.717689	1.35834		P	-3.06951	2.10515
N	-0.715333	1.37131		P	-3.06876	1.84491
N	-0.702117	1.34005		P	-3.06594	1.71631
N	-0.69563	1.42273		P	-3.06256	1.49645
N	-0.688188	1.3513		P	-3.05616	1.75745
N	-0.67755	1.35014		P	-3.04857	1.59901
N	-0.672737	1.36767		P	-3.0406	2.36335
N	-0.67251	1.33778		P	-3.03901	1.579
N	-0.667142	1.55851		P	-3.03081	1.89514
N	-0.661727	1.34438		P	-3.02874	1.68147
N	-0.660241	1.35858		P	-3.02557	2.1446
N	-0.657495	1.3631		P	-3.01788	1.8084
N	-0.646743	1.34898		P	-3.01762	1.50984
N	-0.638933	1.36454		P	-3.01574	1.78334
N	-0.621714	1.36502		P	-3.01015	1.54757
N	-0.613921	1.35223		P	-3.00907	2.53397
N	-0.610568	1.52426		P	-3.00845	1.54959
N	-0.606239	1.34186		P	-3.00844	1.55299
N	-0.584317	1.89958		P	-3.00678	1.67329
N	-0.579133	1.35037		P	-3.00653	1.45752
N	-0.578325	1.52392		P	-3.00594	1.84558
N	-0.578289	1.47361		P	-3.00316	1.57647
N	-0.577566	1.37843		P	-3.00235	1.57432
N	-0.572609	1.41837		P	-3.00052	1.7193
N	-0.560333	1.33329		P	-2.9953	1.7945
N	-0.548445	1.35364		P	-2.99283	1.98757
N	-0.547944	1.35622		P	-2.99033	2.4351
N	-0.543347	1.34027		P	-2.99002	1.58778
N	-0.539095	1.33374		P	-2.98853	1.66571
N	-0.534088	1.34095		P	-2.98813	1.63416
N	-0.526425	1.33508		P	-2.98391	1.81087
N	-0.521356	1.33062		P	-2.98014	1.60359
N	-0.520036	1.36048		P	-2.97462	1.81272
N	-0.509398	1.32863		P	-2.96466	1.56898
N	-0.509043	1.32885		P	-2.96171	1.88039
N	-0.502109	1.35317		P	-2.95959	1.5343
N	-0.482454	1.40106		P	-2.95345	1.48991
N	-0.47593	1.33982		P	-2.9426	1.74613
N	-0.455118	1.33352		P	-2.93831	1.39632
N	-0.453918	1.38998		P	-2.93538	1.51076
N	-0.446264	1.35504		P	-2.93106	1.73251
N	-0.445018	1.37375		P	-2.93054	1.67964
N	-0.435036	1.33576		P	-2.92656	2.15403
N	-0.43102	1.34506		P	-2.92454	1.74348
N	-0.429279	1.3506		P	-2.9241	1.57039
N	-0.428018	1.33756		P	-2.92269	1.36424
N	-0.427352	1.3667		P	-2.9185	1.79808
N	-0.422373	1.35528		P	-2.91662	1.58447
N	-0.421386	1.34598		P	-2.91422	1.56091
N	-0.420654	1.35457		P	-2.91345	2.06343
N	-0.409987	1.32775		P	-2.91197	1.43667
N	-0.407424	1.32643		P	-2.90687	1.56968
N	-0.40605	1.3469		P	-2.90466	1.59261
N	-0.403762	1.41973		P	-2.8988	1.62803
N	-0.401642	1.32577		P	-2.89842	1.71284
N	-0.396953	1.32731		P	-2.89502	1.56827
N	-0.38124	1.32952		P	-2.88446	1.69687
N	-0.380148	1.33085		P	-2.87722	2.82531
N	-0.375394	1.33801		P	-2.8759	1.37884
N	-0.372719	1.34736		P	-2.87455	1.39918
N	-0.371013	1.33396		P	-2.87403	1.54022
N	-0.370559	1.35881		P	-2.87315	1.40618
N	-0.369452	1.34852		P	-2.8727	1.80963
N	-0.364533	1.41431		P	-2.8625	1.49496
N	-0.360509	1.40184		P	-2.86176	1.68747
N	-0.351511	1.33018		P	-2.8594	1.77473
N	-0.350599	1.34667		P	-2.85805	1.63088
N	-0.347396	1.32314		P	-2.85437	1.92063
N	-0.340124	1.32358		P	-2.85289	1.76185
N	-0.324978	1.34806		P	-2.85081	1.7173
N	-0.323362	1.32336		P	-2.84607	1.70503
N	-0.313443	1.31945		P	-2.84119	1.36556
N	-0.308284	1.33823		P	-2.83806	1.48202
N	-0.307812	1.32162		P	-2.83707	1.60474
N	-0.29938	1.32445		P	-2.8268	1.68193
N	-0.292002	1.33129		P	-2.81928	1.69262
N	-0.291574	1.33218		P	-2.81912	1.40424
N	-0.286351	1.3214		P	-2.81741	1.72585
N	-0.277219	1.32533		P	-2.81305	1.50706
N	-0.269457	1.37769		P	-2.80158	1.32985
N	-0.266851	1.33733		P	-2.80105	1.47086
N	-0.252202	1.32555		P	-2.79818	1.42839
N	-0.241667	1.31665		P	-2.79773	1.63129
N	-0.241561	1.343		P	-2.79572	1.95798
N	-0.227303	1.32118		P	-2.79568	2.44831
N	-0.226077	1.31837		P	-2.79371	1.63663
N	-0.225623	1.33307		P	-2.79219	1.34968
N	-0.216428	1.32511		P	-2.77655	1.75855
N	-0.211828	1.31902		P	-2.77353	1.89664
N	-0.209175	1.31536		P	-2.77225	1.90195
N	-0.206501	1.31751		P	-2.77171	1.54154
N	-0.202981	1.31322		P	-2.76833	1.88992
N	-0.19983	1.31493		P	-2.76737	1.85029
N	-0.195271	1.31344		P	-2.7622	1.63251
N	-0.19505	1.33621		P	-2.76074	1.4233
N	-0.19495	1.31794		P	-2.75671	1.5547
N	-0.187764	1.31301		P	-2.75641	1.49526
N	-0.182609	1.31365		P	-2.75299	1.67827
N	-0.178506	1.31258		P	-2.75061	1.77303
N	-0.175798	1.31237		P	-2.74644	1.51574
N	-0.173308	1.31729		P	-2.74251	1.7183
N	-0.166234	1.3145		P	-2.72557	1.38505
N	-0.15909	1.31173		P	-2.72557	1.54221
N	-0.152829	1.31216		P	-2.72104	1.38831
N	-0.148232	1.3111		P	-2.71492	1.74987
N	-0.145169	1.31152		P	-2.7137	1.34649
N	-0.14276	1.33711		P	-2.71256	1.61564
N	-0.140574	1.31067		P	-2.70741	1.3777
N	-0.137376	1.31088		P	-2.70135	1.50248
N	-0.125872	1.31131		P	-2.69437	1.91431
N	-0.125244	1.31025		P	-2.69216	1.60206
N	-0.114529	1.30961		P	-2.68776	1.46721
N	-0.099383	1.30898		P	-2.68483	1.40327
N	-0.0969287	1.30835		P	-2.68445	1.55265
N	-0.0952078	1.31515		P	-2.68346	1.77644
N	-0.088398	1.31815		P	-2.68105	1.75691
N	-0.0851575	1.30729		P	-2.67279	2.01536
N	-0.0821026	1.30708		P	-2.66549	1.91353
N	-0.074899	1.30771		P	-2.6618	1.51262
N	-0.0710316	1.30624		P	-2.66167	2.00946
N	-0.0514221	1.30856		P	-2.65802	1.43277
N	-0.0403817	1.30373		P	-2.65517	1.47626
N	-0.0355815	1.30394		P	-2.65135	2.06676
N	-0.0317656	1.30352		P	-2.64942	1.64837
N	-0.0233795	1.30248		P	-2.64219	1.78276
N	-0.0205769	1.30332		P	-2.63907	1.47741
N	-0.0195357	1.30207		P	-2.6367	1.38205
N	-0.0168203	1.30186		P	-2.63631	1.4537
N	-0.00993038	1.30165		P	-2.63492	1.94433
N	-8.16254e-05	1.30103		P	-2.61175	1.49287
N	0.00647403	1.30124		P	-2.60559	1.93849
N	0.00971171	1.30144		P	-2.60439	1.38948
N	0.0202473	1.30228		P	-2.60192	2.36116
N	0.020551	1.30687		P	-2.59535	1.5651
N	0.0237337	1.30269		P	-2.59202	1.79094
N	0.0278139	1.3029		P	-2.58493	1.73613
N	0.0319557	1.30311		P	-2.58318	2.00557
N	0.033696	1.30457		P	-2.58041	1.42103
N	0.0368444	1.30561		P	-2.57564	1.46749
N	0.0383709	1.30478		P	-2.57379	1.90808
N	0.0404367	1.30415		P	-2.57027	1.54589
N	0.0411619	1.30793		P	-2.57017	2.51794
N	0.0503543	1.30814		P	-2.56761	1.63211
N	0.0511719	1.30436		P	-2.56543	1.70648
N	0.0523493	1.30541		P	-2.55938	1.39608
N	0.0545405	1.30499		P	-2.55346	1.73148
N	0.0552707	1.30582		P	-2.55214	1.69309
N	0.0558661	1.3052		P	-2.54559	1.44404
N	0.0623672	1.30666		P	-2.53122	1.41453
N	0.0664218	1.30603		P	-2.52965	1.70117
N	0.0667821	1.316		P	-2.51186	2.18653
N	0.0784627	1.30645		P	-2.5107	1.41702
N	0.0869859	1.3075		P	-2.50689	1.82023
N	0.0900596	1.31643		P	-2.50451	1.66882
N	0.0921936	1.31967		P	-2.49605	1.68101
N	0.10302	1.3094		P	-2.49469	1.37656
N	0.112337	1.31004		P	-2.47518	1.41305
N	0.112799	1.30983		P	-2.46174	1.37226
N	0.116314	1.30919		P	-2.45208	1.33189
N	0.116851	1.30877		P	-2.44879	1.86333
N	0.120636	1.31046		P	-2.44869	1.42508
N	0.136546	1.31622		P	-2.4281	1.35204
N	0.149796	1.31859		P	-2.40969	1.6013
N	0.159702	1.31195		P	-2.39511	1.36623
N	0.161445	1.31579		P	-2.37192	1.34798
N	0.174724	1.33891		P	-2.37074	2.51481
N	0.175441	1.31408		P	-2.36984	1.3987
N	0.179181	1.31386		P	-2.3385	1.38551
N	0.184049	1.33419		P	-2.29557	1.77587
N	0.185606	1.3128		P	-2.29417	1.54121
N	0.190447	1.32184		P	-2.27966	1.75636
N	0.19144	1.31557		P	-2.27654	1.45207
N	0.199133	1.31429		P	-2.271	1.36935
N	0.200228	1.31472		P	-2.26567	1.67736
N	0.204217	1.31772		P	-2.26517	1.53889
N	0.226207	1.32271		P	-2.24854	1.38621
N	0.231536	1.32075		P	-2.23995	1.95625
N	0.24085	1.31708		P	-2.23557	1.42482
N	0.243279	1.33666		P	-2.2354	1.78625
N	0.245396	1.31686		P	-2.23052	1.88771
N	0.245653	1.32467		P	-2.22793	2.1721
N	0.253384	1.33643		P	-2.22717	1.93273
N	0.255158	1.32249		P	-2.22464	2.36779
N	0.276437	1.3201		P	-2.22218	2.20757
N	0.279402	1.32402		P	-2.21212	1.69168
N	0.2803	1.31923		P	-2.20849	1.43458
N	0.283335	1.3188		P	-2.20779	1.5975
N	0.284527	1.33151		P	-2.20092	1.7188
N	0.290683	1.32996		P	-2.19427	1.3689
N	0.291289	1.32097		P	-2.18813	2.67555
N	0.295804	1.32687		P	-2.18806	1.66087
N	0.304382	1.44037		P	-2.17803	1.97839
N	0.305262	1.32205		P	-2.17182	1.96586
N	0.310202	1.33196		P	-2.15919	1.76406
N	0.320027	1.35154		P	-2.14918	1.75256
N	0.328143	1.3238		P	-2.14648	1.66175
N	0.328225	1.38922		P	-2.14143	1.37294
N	0.330829	1.32053		P	-2.14129	1.35962
N	0.334729	1.32665		P	-2.13318	1.5852
N	0.335379	1.32032		P	-2.1303	1.42229
N	0.335758	1.32292		P	-2.12872	1.95885
N	0.33678	1.32974		P	-2.11487	1.58704
N	0.348008	1.32599		P	-2.10778	1.46026
N	0.363561	1.32841		P	-2.10704	2.57504
N	0.364427	1.31988		P	-2.10491	1.89439
N	0.373495	1.33959		P	-2.09925	2.05359
N	0.382378	1.34759		P	-2.09801	1.37339
N	0.389329	1.34141		P	-2.09397	1.54622
N	0.398515	1.32819		P	-2.08563	1.59449
N	0.401151	1.33553		P	-2.08437	1.46945
N	0.404171	1.33107		P	-2.06888	2.71334
N	0.408429	1.32709		P	-2.04508	1.40716
N	0.410582	1.32797		P	-2.04034	1.99886
N	0.415677	1.33869		P	-2.03019	1.64246
N	0.419294	1.32227		P	-2.01984	1.36667
N	0.422583	1.34483		P	-2.01002	1.36579
N	0.430419	1.39023		P	-2.00341	1.32498
N	0.43295	1.34118		P	-1.99284	1.34522
N	0.434735	1.33914		P	-1.97637	2.09434
N	0.436508	1.33285		P	-1.97054	1.5356
N	0.446483	1.32423		P	-1.96475	1.89891
N	0.45225	1.3446		P	-1.96015	1.79868
N	0.453386	1.3324		P	-1.95477	2.03873
N	0.455518	1.32489		P	-1.94415	1.34755
N	0.462069	1.32753		P	-1.93872	2.6125
N	0.470241	1.52809		P	-1.91286	1.50584
N	0.479241	1.33688		P	-1.91162	1.35571
N	0.483674	1.32929		P	-1.90161	2.03664
N	0.485418	1.3304		P	-1.89218	1.78508
N	0.490261	1.33486		P	-1.87785	3.02435
N	0.500369	1.32907		P	-1.87116	1.59826
N	0.508211	1.34209		P	-1.86961	1.39942
N	0.518858	1.43639		P	-1.86549	2.05037
N	0.519278	1.36334		P	-1.86465	1.64498
N	0.52409	1.33598		P	-1.86423	1.60513
N	0.525749	1.33937		P	-1.84532	1.6317
N	0.530334	1.3574		P	-1.83905	1.60053
N	0.532659	1.35669		P	-1.83269	1.83696
N	0.53386	1.36358		P	-1.83217	1.73979
N	0.538749	1.35107		P	-1.81525	1.36512
N	0.542081	1.33846		P	-1.81178	1.39656
N	0.548888	1.33263		P	-1.8087	2.18506
N	0.550692	1.33464		P	-1.80353	1.35506
N	0.554687	1.35976		P	-1.8024	1.3669
N	0.562069	1.3527		P	-1.79601	1.32822
N	0.569425	1.33441		P	-1.7943	2.4703
N	0.580125	1.33173		P	-1.75955	2.69878
N	0.581882	1.33531		P	-1.75715	1.34947
N	0.607072	1.39872		P	-1.75297	1.73354
N	0.608289	1.55181		P	-1.749	1.38807
N	0.60996	1.36382		P	-1.71478	1.72181
N	0.610146	1.35434		P	-1.68728	1.98665
N	0.628419	1.34644		P	-1.68492	1.65178
N	0.634142	1.3405		P	-1.67902	2.02133
N	0.641027	1.36238		P	-1.67256	1.69121
N	0.643287	1.34369		P	-1.66549	2.06899
N	0.650771	1.34552		P	-1.65964	1.35657
N	0.662338	1.38492		P	-1.65572	1.35919
N	0.664396	1.41404		P	-1.64001	1.78859
N	0.664943	1.32621		P	-1.63658	1.79331
N	0.678811	1.34232		P	-1.62022	1.40231
N	0.679984	1.38042		P	-1.60825	1.32397
N	0.683216	1.38266		P	-1.60824	1.34059
N	0.689975	1.41297		P	-1.6063	1.74454
N	0.697635	1.34164		P	-1.60429	1.44113
N	0.70218	1.36694		P	-1.60279	1.47228
N	0.7061	1.34621		P	-1.5957	1.93683
N	0.7063	1.34278		P	-1.59391	1.36203
N	0.707693	1.34991		P	-1.58148	2.115
N	0.710152	1.34575		P	-1.5725	1.97568
N	0.716549	1.34944		P	-1.56587	1.72332
N	0.719084	1.3534		P	-1.56071	1.3514
N	0.719726	1.34323		P	-1.55171	2.06122
N	0.722843	1.39074		P	-1.54263	1.42763
N	0.724571	1.37744		P	-1.54167	2.0124
N	0.727086	1.352		P	-1.54126	1.39751
N	0.727158	1.34529		P	-1.52693	1.3356
N	0.727759	1.38896		P	-1.52546	1.33747
N	0.731543	1.64267		P	-1.5155	1.35097
N	0.736991	1.39665		P	-1.50043	1.62319
N	0.738043	1.35929		P	-1.48762	2.62039
N	0.744776	1.38117		P	-1.47109	1.35075
N	0.750388	1.34073		P	-1.46405	1.57936
N	0.764175	1.34392		P	-1.45144	2.08379
N	0.769788	1.38092		P	-1.44232	1.86264
N	0.770496	1.38669		P	-1.43887	1.39894
N	0.77217	1.40578		P	-1.43141	1.41181
N	0.779365	1.36024		P	-1.42985	1.33809
N	0.790507	1.39846		P	-1.42306	1.48115
N	0.79168	1.46325		P	-1.42006	1.69545
N	0.805419	1.34783		P	-1.40804	1.33871
N	0.812518	1.45965		P	-1.398	1.34143
N	0.81304	1.40843		P	-1.39089	1.50157
N	0.814241	1.39458		P	-1.38843	1.44563
N	0.817879	1.34875		P	-1.38692	2.33976
N	0.819108	1.35551		P	-1.38204	2.7945
N	0.821757	1.36791		P	-1.37792	1.73199
N	0.836658	1.66894		P	-1.37109	1.72433
N	0.845485	1.36622		P	-1.36748	2.05252
N	0.851464	1.39228		P	-1.35035	2.65782
N	0.852434	1.54485		P	-1.33918	2.39537
N	0.853897	1.3882		P	-1.33758	1.89967
N	0.864435	1.38067		P	-1.33353	1.35831
N	0.867767	1.46476		P	-1.3302	1.55952
N	0.868164	1.35787		P	-1.32889	1.3467
N	0.876158	1.39898		P	-1.32738	1.93601
N	0.879728	1.35575		P	-1.3245	1.40182
N	0.880694	1.3541		P	-1.3162	1.42432
N	0.880728	1.3655		P	-1.31493	1.42635
N	0.883249	1.36		P	-1.31165	1.33313
N	0.888091	1.37473		P	-1.28387	1.38297
N	0.893406	1.37818		P	-1.27056	2.1807
N	0.897966	1.81944		P	-1.25942	2.26162
N	0.900748	1.74369		P	-1.25636	1.63704
N	0.90341	1.35293		P	-1.25081	2.03251
N	0.908834	1.37179		P	-1.23312	1.59224
N	0.91305	1.4398		P	-1.23119	1.31857
N	0.915965	1.78907		P	-1.21524	1.4451
N	0.920179	1.35387		P	-1.20919	1.33643
N	0.921619	1.42356		P	-1.20536	1.34395
N	0.923154	1.35763		P	-1.20403	1.41503
N	0.925473	1.36574		P	-1.19403	1.73509
N	0.931648	1.38342		P	-1.19266	1.7208
N	0.943771	1.38542		P	-1.16875	1.31421
N	0.955997	1.43554		P	-1.16674	1.93191
N	0.956253	1.40263		P	-1.16466	1.32136
N	0.957234	1.41243		P	-1.14747	1.63006
N	0.957533	1.42		P	-1.145	2.13407
N	0.957888	1.41136		P	-1.14051	1.32196
N	0.958787	1.38593		P	-1.13775	2.35462
N	0.962528	1.40949		P	-1.13354	1.3323
N	0.972053	1.40976		P	-1.13165	1.47455
N	0.975289	1.41755		P	-1.13083	2.77701
N	0.976205	1.35716		P	-1.12875	1.51107
N	0.977543	2.6928		P	-1.12793	1.4351
N	0.982409	1.41945		P	-1.12126	2.05144
N	0.990323	1.40499		P	-1.11386	2.13019
N	0.991385	1.41566		P	-1.11386	1.65609
N	0.996532	1.37326		P	-1.10792	2.12507
N	1.00016	1.43272		P	-1.1017	1.6471
N	1.00136	1.41458		P	-1.1011	1.33108
N	1.00313	1.41216		P	-1.0967	1.52492
N	1.00759	1.45049		P	-1.09574	2.40255
N	1.01063	1.36095		P	-1.09177	1.71581
N	1.01105	1.37058		P	-1.07505	2.26337
N	1.01322	1.36214		P	-1.0689	1.52684
N	1.01633	1.35645		P	-1.06649	2.08845
N	1.02512	1.3933		P	-1.05439	1.65565
N	1.02528	1.40817		P	-1.05082	1.45615
N	1.02885	1.41674		P	-1.05004	1.31579
N	1.04178	1.91041		P	-1.04018	1.38136
N	1.05675	1.3767		P	-1.03622	1.35875
N	1.08015	1.44903		P	-1.03609	1.32538
N	1.08122	1.3619		P	-1.02896	1.91904
N	1.08488	1.37498		P	-1.02699	1.6751
N	1.09415	1.40237		P	-1.01624	1.31757
N	1.10292	1.38973		P	-1.01362	1.34017
N	1.10392	1.37621		P	-1.00606	2.01833
N	1.10772	1.39976		P	-1.00189	1.8732
N	1.10798	1.3951		P	-0.99797	1.59411
N	1.10963	1.69382		P	-0.995526	2.17495
N	1.13168	1.40923		P	-0.99196	1.70941
N	1.13527	1.37596		P	-0.991904	1.40062
N	1.13757	1.39177		P	-0.990339	1.38436
N	1.14845	1.40605		P	-0.990024	1.40667
N	1.1524	1.77836		P	-0.981715	1.68377
N	1.15593	1.36406		P	-0.980181	1.65739
N	1.15639	1.3581		P	-0.976669	2.35897
N	1.15769	1.39202		P	-0.967228	1.9511
N	1.15798	1.40764		P	-0.963612	1.50006
N	1.16688	1.45756		P	-0.961519	1.82531
N	1.16708	1.35905		P	-0.960611	1.32924
N	1.17177	1.6862		P	-0.957207	2.01933
N	1.17718	1.48549		P	-0.952943	1.88844
N	1.18944	1.37302		P	-0.949781	1.37136
N	1.20518	1.37009		P	-0.949591	2.83175
N	1.20742	1.46931		P	-0.948748	1.32116
N	1.2076	1.38142		P	-0.942693	1.7591
N	1.21222	1.44497		P	-0.942045	1.34691
N	1.21228	1.4467		P	-0.936024	1.6505
N	1.21625	1.44699		P	-0.931429	1.9694
N	1.22567	1.47609		P	-0.928284	1.315
N	1.23242	1.49349		P	-0.927953	1.56721
N	1.24518	1.4302		P	-0.926669	2.03457
N	1.24639	1.39433		P	-0.925647	1.34038
N	1.24841	1.41512		P	-0.924249	1.87535
N	1.24965	1.47299		P	-0.911958	1.32599
N	1.25046	1.37155		P	-0.899201	1.35462
N	1.25173	1.391		P	-0.880709	1.34713
N	1.25418	1.37033		P	-0.879841	2.13931
N	1.25676	1.40711		P	-0.879259	2.28307
N	1.28261	1.39536		P	-0.874769	1.35788
N	1.30233	1.37253		P	-0.868901	2.25642
N	1.30491	1.374		P	-0.862633	1.79688
N	1.3094	1.65094		P	-0.851361	1.33684
N	1.31437	1.42631		P	-0.850341	1.36225
N	1.32535	1.50033		P	-0.850324	1.33664
N	1.3372	2.01155		P	-0.849792	1.46164
N	1.34212	1.38017		P	-0.846116	1.44537
N	1.34729	1.43132		P	-0.839766	1.43225
N	1.35341	1.45195		P	-0.838543	1.97118
N	1.35834	1.37967		P	-0.837707	1.38412
N	1.36217	1.89712		P	-0.833232	1.35549
N	1.37053	1.37351		P	-0.83076	1.33892
N	1.3772	1.45697		P	-0.818911	2.14996
N	1.38055	1.43076		P	-0.815627	1.32156
N	1.39037	1.54667		P	-0.806342	1.35311
N	1.3916	1.44845		P	-0.804858	1.31619
N	1.39324	1.79549		P	-0.804557	1.96674
N	1.39891	1.48645		P	-0.798087	2.12379
N	1.40474	1.77712		P	-0.79293	2.04082
N	1.41909	1.40289		P	-0.790452	1.33087
N	1.42341	1.36119		P	-0.784748	1.47971
N	1.42442	1.47795		P	-0.784467	1.31956
N	1.42524	1.53125		P	-0.775406	2.05794
N	1.42543	1.47702		P	-0.7685	1.63498
N	1.42775	1.39407		P	-0.76819	2.13538
N	1.42969	1.43894		P	-0.763652	2.05468
N	1.43576	1.48233		P	-0.760845	1.92947
N	1.44532	1.44066		P	-0.753118	2.0461
N	1.45808	1.48423		P	-0.749818	1.82852
N	1.46176	2.01049		P	-0.74967	1.34101
N	1.47299	1.4906		P	-0.746778	1.35722
N	1.47509	1.37942		P	-0.745632	1.96762
N	1.48428	1.3982		P	-0.743265	1.59561
N	1.48528	1.50994		P	-0.742675	2.14327
N	1.48802	1.38216		P	-0.732958	1.32518
N	1.49237	1.58718		P	-0.729742	1.32056
N	1.49449	1.48454		P	-0.729388	2.13799
N	1.49988	1.44295		P	-0.728254	1.31245
N	1.50504	1.56379		P	-0.72707	2.1289
N	1.5091	1.37547		P	-0.725628	1.32337
N	1.51069	1.4441		P	-0.719482	1.64079
N	1.51553	1.38241		P	-0.718899	1.32417
N	1.51923	1.50395		P	-0.7181	1.56475
N	1.52299	1.57807		P	-0.701822	1.92462
N	1.52407	1.82287		P	-0.700066	2.04187
N	1.52506	1.41324		P	-0.698785	1.31936
N	1.52928	1.5066		P	-0.697722	1.41058
N	1.53125	1.73855		P	-0.693944	1.31797
N	1.53143	1.58003		P	-0.691413	1.36868
N	1.53352	1.41029		P	-0.687289	1.32842
N	1.54038	1.42576		P	-0.680726	2.02739
N	1.5469	1.52357		P	-0.679685	1.47541
N	1.55138	1.38191		P	-0.676321	1.86683
N	1.55603	1.3877		P	-0.668536	1.32296
N	1.55963	1.53907		P	-0.659596	1.60282
N	1.56635	1.37992		P	-0.65683	1.9793
N	1.56753	1.51162		P	-0.654249	1.93766
N	1.56996	1.40211		P	-0.652026	2.06787
N	1.57099	1.37918		P	-0.644762	1.40086
N	1.57192	1.38417		P	-0.643588	1.36094
N	1.57235	1.79679		P	-0.642772	1.52717
N	1.57384	1.36888		P	-0.640629	1.99601
N	1.57433	1.53657		P	-0.640405	1.31382
N	1.58341	2.01799		P	-0.639348	1.31362
N	1.584	1.41083		P	-0.629055	1.75419
N	1.58709	1.62395		P	-0.627899	1.31284
N	1.59202	1.38719		P	-0.619665	1.7456
N	1.59307	1.40132		P	-0.619563	1.31639
N	1.59691	1.41056		P	-0.605538	1.96851
N	1.59861	1.6098		P	-0.603793	1.32076
N	1.60043	1.54594		P	-0.603358	1.3408
N	1.60083	1.60351		P	-0.601426	1.46442
N	1.60837	1.51739		P	-0.595024	1.3152
N	1.60957	1.47485		P	-0.592044	2.09079
N	1.61205	1.46115		P	-0.58975	1.9979
N	1.61737	1.47115		P	-0.588968	1.39277
N	1.63055	1.48613		P	-0.587564	1.7702
N	1.63683	1.48108		P	-0.572385	1.33169
N	1.63827	1.42993		P	-0.570261	1.30913
N	1.64225	1.44786		P	-0.557083	1.57253
N	1.66277	1.53728		P	-0.556311	1.31461
N	1.66766	1.95851		P	-0.55451	1.31205
N	1.67137	1.45166		P	-0.540009	1.36712
N	1.67181	1.48045		P	-0.535285	1.42356
N	1.67928	1.42054		P	-0.533559	1.7472
N	1.68082	2.10239		P	-0.53194	1.3101
N	1.69174	1.51841		P	-0.53056	1.53201
N	1.69689	3.13085		P	-0.530465	1.42154
N	1.69711	1.59405		P	-0.525019	1.51418
N	1.69885	1.4687		P	-0.522231	1.30932
N	1.70184	1.9642		P	-0.521081	1.60977
N	1.70588	1.94279		P	-0.51209	1.3321
N	1.70643	1.4922		P	-0.492186	1.52173
N	1.71421	1.40002		P	-0.483783	1.34438
N	1.72104	1.64495		P	-0.481016	1.30952
N	1.72608	1.40028		P	-0.466436	1.30815
N	1.73028	1.90454		P	-0.451343	1.48815
N	1.7313	1.74254		P	-0.448451	1.31996
N	1.73525	1.43667		P	-0.428455	1.46303
N	1.74454	1.50362		P	-0.40485	1.32802
N	1.74676	1.88106		P	-0.382141	1.32236
N	1.74714	1.44352		P	-0.363036	1.31837
N	1.75287	4.02015		P	-0.357222	1.30893
N	1.75419	1.6542		P	-0.355329	1.3041
N	1.76039	2.09587		P	-0.347332	1.30777
N	1.7635	1.44554		P	-0.338377	1.31402
N	1.7684	1.42549		P	-0.331898	1.31441
N	1.77483	1.7346		P	-0.318055	1.31817
N	1.78075	1.78023		P	-0.317677	1.31678
N	1.78579	1.51365		P	-0.315309	1.31343
N	1.78678	1.69639		P	-0.296116	1.31738
N	1.7972	1.90288		P	-0.295185	1.30467
N	1.79778	1.38795		P	-0.289305	1.31186
N	1.80118	1.50131		P	-0.28655	1.3103
N	1.82522	1.64724		P	-0.28202	1.31481
N	1.82678	1.58359		P	-0.278724	1.30854
N	1.82866	1.56569		P	-0.275528	1.31225
N	1.8321	1.50329		P	-0.265902	1.30796
N	1.83213	1.41647		P	-0.265398	1.31147
N	1.83559	1.47269		P	-0.26345	1.3156
N	1.83626	1.44526		P	-0.250921	1.30525
N	1.83746	1.61107		P	-0.223479	1.30371
N	1.83759	1.38694		P	-0.194456	1.3039
N	1.84064	1.47054		P	-0.153711	1.30256
N	1.84938	1.43951		P	-0.152579	1.31304
N	1.85557	1.38947		P	-0.146883	1.30294
N	1.86304	1.49317		P	-0.144363	1.30199
N	1.86879	1.55813		P	-0.130915	1.30333
N	1.86993	1.84406		P	-0.122397	1.30179
N	1.87472	2.22254		P	-0.108046	1.30738
N	1.87881	1.74657		P	-0.105093	1.30622
N	1.88512	2.02893		P	-0.0981178	1.30103
N	1.88632	1.70418		P	-0.0891658	1.30429
N	1.89004	1.90371		P	-0.0856579	1.30122
N	1.89357	1.54996		P	-0.0819945	1.30237
N	1.89627	1.5904		P	-0.0620156	1.3016
N	1.90033	1.93558		P	-0.0185731	1.30218
N	1.90895	1.40158		P	-0.00829078	1.30141
N	1.90943	1.45372		P	0.0150663	1.30448
N	1.91287	1.8748		P	0.0450128	1.30352
N	1.91313	1.42438		P	0.0451212	1.30602
N	1.9166	2.49188		P	0.0601306	1.30275
N	1.92732	2.05992		P	0.0624932	1.30699
N	1.93335	1.52879		P	0.0737324	1.30583
N	1.9432	1.3969		P	0.0766855	1.30564
N	1.94347	1.39253		P	0.10405	1.30314
N	1.94707	1.86482		P	0.11457	1.30641
N	1.94718	1.49641		P	0.141768	1.30544
N	1.95151	1.7942		P	0.176653	1.30506
N	1.95836	1.44151		P	0.201308	1.3068
N	1.96049	1.64085		P	0.217562	1.30718
N	1.96103	1.46566		P	0.221167	1.30835
N	1.96726	1.44238		P	0.228612	1.31166
N	1.96837	2.28575		P	0.239057	1.30991
N	1.97332	1.57106		P	0.257593	1.30487
N	1.97509	1.45995		P	0.260453	1.32579
N	1.97649	1.5		P	0.267458	1.31088
N	1.97974	2.19408		P	0.268874	1.31916
N	1.98322	2.93202		P	0.281851	1.31049
N	1.98624	1.91125		P	0.296681	1.30757
N	2.00469	2.44037		P	0.30472	1.31658
N	2.02049	2.07567		P	0.307142	1.32781
N	2.02183	1.78211		P	0.311872	1.3066
N	2.02882	2.61361		P	0.317301	1.3154
N	2.02985	1.86787		P	0.325194	1.31698
N	2.04675	2.29588		P	0.326395	1.33498
N	2.04707	1.91379		P	0.349368	1.30874
N	2.05321	1.65187		P	0.35359	1.30971
N	2.05836	1.88982		P	0.356254	1.31323
N	2.06239	1.48486		P	0.411908	1.32457
N	2.06385	2.07321		P	0.412918	1.34248
N	2.06804	1.67625		P	0.459377	1.31976
N	2.07506	1.42909		P	0.466863	1.3272
N	2.0839	2.43469		P	0.470942	1.33333
N	2.10707	2.0345		P	0.49765	1.31777
N	2.11338	1.99383		P	0.505027	1.32317
N	2.12456	1.45905		P	0.506624	1.31264
N	2.13662	1.74083		P	0.509619	1.31108
N	2.13924	1.40737		P	0.520689	1.33026
N	2.14629	1.39381		P	0.532593	1.81025
N	2.15501	1.86406		P	0.536354	1.35247
N	2.16357	1.53479		P	0.537866	1.33148
N	2.17695	2.64449		P	0.550957	1.31127
N	2.18375	1.77096		P	0.557937	1.35032
N	2.18902	1.4499		P	0.571949	1.31069
N	2.18986	1.73742		P	0.592002	1.35376
N	2.19103	1.53266		P	0.601325	1.33272
N	2.19923	2.02124		P	0.612914	1.31599
N	2.21263	1.45342		P	0.626225	1.39347
N	2.21856	2.47609		P	0.632636	1.33705
N	2.22141	1.81536		P	0.693581	1.35182
N	2.22407	1.86179		P	0.72082	1.35054
N	2.22812	2.7084		P	0.721756	1.47798
N	2.22948	1.39639		P	0.72326	1.32276
N	2.23218	1.39561		P	0.723665	1.32639
N	2.23426	1.82703		P	0.739277	1.47827
N	2.24491	1.83334		P	0.749985	1.32036
N	2.25528	2.68772		P	0.753189	1.32863
N	2.25945	1.62922		P	0.755132	1.32096
N	2.27477	1.39613		P	0.761327	1.83304
N	2.28268	2.2384		P	0.764354	1.3649
N	2.29619	1.55663		P	0.765615	1.5623
N	2.30242	1.47764		P	0.778268	1.34332
N	2.31822	1.42191		P	0.811651	1.3429
N	2.32295	1.76128		P	0.829463	1.68934
N	2.33925	1.63232		P	0.838123	1.56686
N	2.33976	2.73012		P	0.866975	1.32944
N	2.34456	2.55403		P	0.89109	1.96146
N	2.34555	1.97191		P	0.892469	1.36912
N	2.35087	1.62878		P	0.894341	1.49825
N	2.35455	1.77157		P	0.898714	1.32176
N	2.35841	1.42881		P	0.909244	1.8311
N	2.36676	1.45519		P	0.918091	1.32357
N	2.37462	1.40447		P	0.922616	1.57146
N	2.38829	2.58879		P	0.926376	2.18947
N	2.39666	1.96997		P	0.932629	2.06564
N	2.40003	1.39742		P	0.950333	1.56056
N	2.40361	2.969		P	0.965491	2.30757
N	2.40846	2.04934		P	0.989287	1.35984
N	2.40925	1.62265		P	0.993189	2.15951
N	2.43283	2.44324		P	0.995498	1.40303
N	2.43615	2.89794		P	1.00309	1.31877
N	2.43644	2.54303		P	1.01389	1.74031
N	2.44338	2.03004		P	1.0401	1.37475
N	2.44851	2.09977		P	1.05103	1.57828
N	2.45861	1.66174		P	1.05749	1.41009
N	2.46622	1.84479		P	1.05887	2.09553
N	2.47293	2.90621		P	1.06394	1.90271
N	2.47398	2.63544		P	1.06625	1.45588
N	2.47685	1.92498		P	1.0704	2.26865
N	2.47705	1.5544		P	1.07234	1.62682
N	2.48795	1.71106		P	1.07364	1.39018
N	2.5166	2.12253		P	1.10961	2.05685
N	2.51739	1.88502		P	1.11007	2.29989
N	2.52273	2.53231		P	1.11463	1.76628
N	2.52274	1.54231		P	1.13251	1.72131
N	2.52821	2.30624		P	1.14984	1.59075
N	2.53415	1.55552		P	1.15829	1.5192
N	2.54089	2.46085		P	1.17192	1.33976
N	2.54383	1.93025		P	1.18076	2.12634
N	2.55489	1.61361		P	1.18145	1.32903
N	2.55784	1.45225		P	1.182	1.51668
N	2.57092	1.59446		P	1.18289	1.55129
N	2.57642	1.43696		P	1.20002	1.33005
N	2.57664	3.04243		P	1.20184	2.30564
N	2.59846	2.58479		P	1.204	2.04823
N	2.5997	2.02015		P	1.22112	2.2886
N	2.60003	2.81603		P	1.22251	1.35225
N	2.60288	1.93469		P	1.22334	1.43148
N	2.60759	1.4042		P	1.22861	2.39775
N	2.61024	2.56531		P	1.23179	1.35527
N	2.61279	2.97876		P	1.23197	1.34543
N	2.61559	1.40526		P	1.24109	2.16646
N	2.62368	1.5765		P	1.24588	1.51449
N	2.62445	1.57767		P	1.26206	2.30952
N	2.62942	3.07815		P	1.26928	1.49886
N	2.63393	2.70314		P	1.27617	1.98943
N	2.64312	1.57533		P	1.2817	1.41108
N	2.64832	1.84697		P	1.28264	1.57075
N	2.65812	2.10502		P	1.28995	1.54388
N	2.66177	1.58598		P	1.29074	1.57217
N	2.67343	1.59609		P	1.30327	1.44965
N	2.67613	2.31046		P	1.31383	1.33292
N	2.67984	2.78336		P	1.31608	2.34819
N	2.68493	1.49156		P	1.34448	1.38389
N	2.69178	2.65373		P	1.34612	1.45452
N	2.69207	3.1037		P	1.35332	1.94015
N	2.70329	1.55144		P	1.35628	1.6244
N	2.70927	1.55926		P	1.35952	1.4737
N	2.73415	1.5824		P	1.4088	1.43536
N	2.73575	3.02015		P	1.41189	2.50553
N	2.74813	2.54667		P	1.41463	2.03354
N	2.74957	1.54703		P	1.41804	1.37838
N	2.75065	2.12528		P	1.4241	1.46889
N	2.75075	3.36694		P	1.43454	2.188
N	2.76824	2.00521		P	1.44508	1.53462
N	2.77623	1.44381		P	1.45266	1.38924
N	2.77974	3.34346		P	1.47111	1.40545
N	2.78279	1.52774		P	1.47494	1.46082
N	2.78576	2.76488		P	1.47687	1.38644
N	2.7871	2.02452		P	1.48007	1.43745
N	2.79401	2.98875		P	1.48235	1.39703
N	2.79784	2.07691		P	1.48351	1.42814
N	2.79913	3.17506		P	1.4885	1.41802
N	2.80672	1.43441		P	1.49184	2.05903
N	2.80735	2.08566		P	1.50071	2.75473
N	2.82464	1.51466		P	1.50098	1.67873
N	2.84285	1.56952		P	1.51143	2.29609
N	2.84599	2.79614		P	1.51794	1.92142
N	2.85225	2.50494		P	1.55051	1.57504
N	2.85514	2.85879		P	1.55112	1.62966
N	2.85554	1.9928		P	1.56211	1.61367
N	2.86126	1.5896		P	1.58161	1.59637
N	2.86179	1.56076		P	1.58806	2.11874
N	2.8647	1.56038		P	1.60164	2.01734
N	2.8837	2.57689		P	1.60349	1.60899
N	2.8854	1.65795		P	1.62339	1.38668
N	2.90074	3.11706		P	1.62754	1.36468
N	2.90247	3.66797		P	1.62827	1.89364
N	2.90893	1.61022		P	1.62966	1.4518
N	2.91023	2.10108		P	1.65004	1.33581
N	2.91155	1.46446		P	1.65441	1.3923
N	2.91585	2.00104		P	1.65867	1.33416
N	2.91601	2.17351		P	1.66138	2.24958
N	2.91844	3.32118		P	1.6617	1.5291
N	2.9185	2.86634		P	1.66516	1.48522
N	2.92411	2.01369		P	1.68796	2.16786
N	2.93649	2.573		P	1.69106	2.46192
N	2.93951	2.60518		P	1.69265	1.45153
N	2.95185	1.74026		P	1.69424	2.07123
N	2.95563	1.45549		P	1.70537	1.43019
N	2.956	1.41539		P	1.709	2.24452
N	2.9573	2.78971		P	1.70942	2.11005
N	2.96028	2.07076		P	1.71176	1.37611
N	2.96109	1.73123		P	1.71336	1.67465
N	2.96972	1.4127		P	1.7178	1.87392
N	2.97186	2.63099		P	1.71936	1.61407
N	2.97227	1.60602		P	1.72613	1.68515
N	2.97454	3.19085		P	1.73491	1.43199
N	2.98212	2.63994		P	1.73653	2.52428
N	2.98819	1.5215		P	1.74033	2.28675
N	2.98838	1.70471		P	1.75081	2.32136
N	2.99877	1.89794		P	1.75298	2.37679
N	3.01437	2.58082		P	1.75344	1.4133
N	3.02831	1.41109		P	1.7608	1.39159
N	3.02909	1.89063		P	1.76825	1.55745
N	3.03918	3.242		P	1.77063	1.92543
N	3.04294	2.52184		P	1.77379	1.32256
N	3.05585	3.09074		P	1.77969	1.66704
N	3.05806	1.54303		P	1.78331	1.4096
N	3.06127	1.85432		P	1.79659	1.40789
N	3.06445	1.95476		P	1.79762	1.65479
N	3.0683	1.5507		P	1.80005	1.39395
N	3.08632	1.41377		P	1.80583	1.33788
N	3.11376	1.73799		P	1.80645	1.61289
N	3.12327	1.92849		P	1.80931	1.6535
N	3.13214	1.82081		P	1.81022	1.85986
N	3.14642	3.47609		P	1.82637	1.49317
N	3.14942	2.55033		P	1.8283	2.62844
N	3.14966	2.22601		P	1.83542	1.52396
N	3.15042	3.84406		P	1.83559	1.50036
N	3.15816	2.62221		P	1.84271	1.58594
N	3.1604	1.9529		P	1.87854	1.34227
N	3.16068	1.54376		P	1.89439	2.22007
N	3.16276	4.14509		P	1.90222	1.47884
N	3.16592	1.97876		P	1.90332	1.94265
N	3.1694	2.83688		P	1.90802	1.40134
N	3.18254	3.20724		P	1.93111	2.24118
N	3.19201	1.68021		P	1.93205	1.94601
N	3.1934	2.77096		P	1.93391	2.5211
N	3.20717	2.95012		P	1.9476	1.55504
N	3.20736	1.64909		P	1.9496	2.13668
N	3.21564	1.41163		P	1.95277	1.34311
N	3.22034	2.60102		P	1.95407	2.07918
N	3.22271	3.39177		P	1.95876	2.7284
N	3.22502	1.82564		P	1.96334	2.20145
N	3.23599	1.42742		P	1.97195	2.29233
N	3.2407	2.73572		P	1.98149	1.50676
N	3.25071	2.05519		P	1.98769	1.45999
N	3.28329	1.65047		P	1.99857	1.4567
N	3.28351	3.14509		P	2.00367	1.5211
N	3.28469	1.56798		P	2.01119	2.21849
N	3.29998	3.41809		P	2.01378	1.38575
N	3.30111	3.77712		P	2.02371	1.72994
N	3.32505	2.8093		P	2.02486	1.65522
N	3.33288	1.71804		P	2.03416	1.50922
N	3.33582	3.27979		P	2.04366	1.53104
N	3.34717	1.42109		P	2.04859	1.404
N	3.3475	1.46415		P	2.05898	1.45046
N	3.3624	2.41539		P	2.0611	1.47683
N	3.36463	3.29999		P	2.06775	1.59038
N	3.37347	1.40658		P	2.06838	1.53007
N	3.3816	3.06591		P	2.07541	2.01044
N	3.38449	2.87403		P	2.07606	1.45724
N	3.38582	1.49804		P	2.07756	2.54388
N	3.38978	1.56417		P	2.07782	1.71681
N	3.39168	1.82012		P	2.07816	1.61761
N	3.3961	1.46205		P	2.08708	2.37907
N	3.40393	2.88982		P	2.10808	2.96762
N	3.40611	1.6056		P	2.10977	2.74401
N	3.41287	1.46597		P	2.12339	2.30371
N	3.41424	1.53231		P	2.14142	2.2758
N	3.41537	2.43188		P	2.1461	1.36645
N	3.41724	1.53835		P	2.14901	1.75365
N	3.41928	2.48868		P	2.14923	1.45861
N	3.42023	3.03115		P	2.15209	2.3356
N	3.42656	1.8694		P	2.15264	2.15267
N	3.43575	2.49836		P	2.15922	1.55676
N	3.43726	2.04015		P	2.16902	1.34164
N	3.45042	2.02562		P	2.1752	1.54354
N	3.45619	1.65748		P	2.19532	1.54892
N	3.45942	1.97483		P	2.22129	1.62239
N	3.47178	1.6857		P	2.22822	2.16367
N	3.47629	1.75593		P	2.23633	1.83959
N	3.47871	1.90621		P	2.2395	1.46192
N	3.49216	1.51028		P	2.24667	1.36137
N	3.50007	1.6556		P	2.25286	2.38136
N	3.5033	1.46385		P	2.25764	1.47256
N	3.51725	2.18446		P	2.25818	1.45262
N	3.52601	2.69793		P	2.25982	1.39561
N	3.53718	3.62221		P	2.26023	1.56195
N	3.54648	1.83903		P	2.26205	1.93028
N	3.5619	2.80267		P	2.26772	1.60705
N	3.5669	1.52914		P	2.26931	1.93436
N	3.5692	1.57455		P	2.27832	1.60551
N	3.56948	1.51568		P	2.28387	2.54723
N	3.57335	1.54087		P	2.29577	2.58227
N	3.57965	2.48233		P	2.2987	1.35398
N	3.58568	2.94097		P	2.29888	2.29046
N	3.59049	2.61789		P	2.32451	1.59939
N	3.60115	1.42466		P	2.33324	1.63333
N	3.61735	1.4135		P	2.34711	1.35419
N	3.62064	1.61447		P	2.35115	1.49615
N	3.63236	1.71159		P	2.36405	1.86965
N	3.64999	1.58439		P	2.37932	1.4905
N	3.6515	3.22427		P	2.38778	1.47769
N	3.65294	3.54303		P	2.39372	1.59486
N	3.65356	1.47516		P	2.39437	1.53923
N	3.66582	1.72845		P	2.39794	1.52142
N	3.66722	2.92324		P	2.39979	2.17925
N	3.66908	1.7673		P	2.41709	1.67555
N	3.67047	1.5253		P	2.41818	2.59336
N	3.6808	1.66079		P	2.43253	1.3499
N	3.68197	1.42218		P	2.44303	2.02334
N	3.68944	1.5676		P	2.4451	1.52015
N	3.69374	1.83475		P	2.44988	1.90731
N	3.69613	1.97385		P	2.46591	1.68608
N	3.70514	1.50296		P	2.46809	1.40691
N	3.73809	2.20061		P	2.47522	1.46247
N	3.74522	2.5253		P	2.4816	1.7099
N	3.75245	1.48139		P	2.48541	2.30179
N	3.7656	3.58082		P	2.4868	1.72687
N	3.77376	1.58043		P	2.49129	1.76852
N	3.79167	1.87248		P	2.49382	1.57611
N	3.80468	2.00626		P	2.49576	2.48173
N	3.80916	1.77341		P	2.49645	1.39253
N	3.81106	2.99896		P	2.49722	1.4475
N	3.82333	1.64678		P	2.49782	1.35355
N	3.8247	1.57689		P	2.50308	1.57289
N	3.83573	1.47023		P	2.50405	1.78566
N	3.83714	1.61703		P	2.51602	2.32741
N	3.84153	1.65373		P	2.52069	1.42305
N	3.85126	1.96325		P	2.52902	1.8974
N	3.85936	1.4277		P	2.53374	1.86194
N	3.86248	3.50827		P	2.53439	2.49645
N	3.86358	3.71912		P	2.5446	1.53299
N	3.86579	1.69742		P	2.55601	1.56615
N	3.87235	1.51297		P	2.56015	1.327
N	3.88753	1.52635		P	2.58322	1.45479
N	3.89905	1.42937		P	2.58399	1.65869
N	3.91076	1.66749		P	2.60201	1.4443
N	3.91395	1.98875		P	2.6055	1.43693
N	3.92226	2.84406		P	2.60591	1.43562
N	3.92891	1.55292		P	2.61454	1.37452
N	3.93392	1.93379		P	2.61881	1.41977
N	3.93832	1.40368		P	2.63537	3.81272
N	3.94723	2.91464		P	2.64557	1.42865
N	3.95252	1.52219		P	2.6475	2.04292
N	3.95554	1.53979		P	2.65385	1.50614
N	3.95651	1.82425		P	2.66509	1.40985
N	3.96596	1.60144		P	2.68287	2.39065
N	3.97024	1.86255		P	2.68498	2.55061
N	3.98766	1.55888		P	2.71127	2.47884
N	3.99872	1.60644		P	2.72376	2.31738
N	4.0164	1.68873		P	2.72405	1.36313
N	4.0193	3.44612		P	2.73608	1.54488
N	4.0221	1.40684		P	2.75538	1.6248
N	4.02914	1.46749		P	2.76337	1.50953
N	4.03256	1.74484		P	2.7704	1.44271
N	4.03836	2.17817		P	2.77411	2.22485
N	4.04288	1.55477		P	2.77703	1.50799
N	4.05795	1.94919		P	2.78048	1.5479
N	4.0587	1.83688		P	2.78736	1.48873
N	4.11461	1.92065		P	2.79026	1.66793
N	4.12052	1.48995		P	2.79373	1.44831
N	4.12335	2.15092		P	2.79632	1.36979
N	4.12521	1.48708		P	2.79973	1.45779
N	4.12942	3.05401		P	2.8033	1.50492
N	4.15696	1.70629		P	2.81461	2.52749
N	4.15922	1.59242		P	2.82682	1.39489
N	4.1619	1.44123		P	2.82886	1.42788
N	4.19101	1.47238		P	2.83245	1.3752
N	4.20665	1.40473		P	2.83977	2.6535
N	4.23239	2.52879		P	2.84218	1.46917
N	4.23693	1.48171		P	2.84828	2.02033
N	4.26096	2.06351		P	2.85646	1.5246
N	4.27803	2.32336		P	2.85709	1.74934
N	4.28916	1.73179		P	2.85932	1.94349
N	4.29578	2.56152		P	2.86156	1.4128
N	4.29783	1.41485		P	2.87274	1.63622
N	4.29818	2.82287		P	2.8806	1.76461
N	4.34343	1.51602		P	2.88541	1.37975
N	4.36296	1.76852		P	2.89936	1.53332
N	4.3752	1.51196		P	2.91774	1.36601
N	4.37832	1.5355		P	2.93905	1.40279
N	4.39363	2.10634		P	2.94185	1.9477
N	4.40491	2.22952		P	2.94309	1.45316
N	4.42541	1.54412		P	2.94616	1.73045
N	4.42783	1.48836		P	2.94791	1.47569
N	4.44008	2.75298		P	2.95582	1.6412
N	4.44214	1.5302		P	2.96055	1.53956
N	4.45351	1.84624		P	2.96597	1.4228
N	4.48142	1.97581		P	2.97451	1.46054
N	4.49468	2.67282		P	2.97855	1.5711
N	4.50486	1.59324		P	2.98494	1.55095
N	4.51184	2.01262		P	2.98532	2.19244
N	4.5262	1.61234		P	2.98716	1.55197
N	4.52829	1.48202		P	2.99688	1.49585
N	4.5326	1.67429		P	2.99905	1.47655
N	4.53808	1.81131		P	3.01561	1.49228
N	4.54365	1.42383		P	3.01853	3.42737
N	4.55358	1.67185		P	3.02415	2.59712
N	4.55985	1.76368		P	3.03459	1.68055
N	4.58308	1.50594		P	3.03896	1.41727
N	4.58432	1.57846		P	3.04706	1.45916
N	4.5899	4.32118		P	3.04795	1.48609
N	4.62406	1.82842		P	3.05247	1.37092
N	4.64443	1.58759		P	3.06639	1.37815
N	4.65661	1.64358		P	3.07204	1.73874
N	4.66564	2.7414		P	3.0748	3.3356
N	4.67256	1.67971		P	3.07534	1.49765
N	4.67277	1.78652		P	3.08412	1.3268
N	4.67885	1.86634		P	3.08442	1.73406
N	4.68255	1.67331		P	3.10564	2.04929
N	4.69258	2.66797		P	3.12237	2.5086
N	4.70917	2.75889		P	3.12888	1.58082
N	4.71558	2.71912		P	3.13966	2.14862
N	4.7318	1.44583		P	3.14493	1.38877
N	4.73431	1.59773		P	3.15097	1.64204
N	4.75057	1.86029		P	3.15742	1.34776
N	4.75224	1.6257		P	3.17632	1.43071
N	4.7882	1.88343		P	3.18146	1.53169
N	4.8496	2.3767		P	3.18277	1.46833
N	4.85021	3.92324		P	3.1829	1.50279
N	4.8503	2.19085		P	3.18903	1.4826
N	4.85244	1.53302		P	3.19734	1.52205
N	4.85785	2.50827		P	3.20287	1.60244
N	4.86018	2.42631		P	3.22939	2.55745
N	4.86565	1.56607		P	3.23226	1.6635
N	4.87732	1.75064		P	3.23656	1.82404
N	4.89958	2.62658		P	3.24404	2.78859
N	4.9522	1.63188		P	3.26164	1.37429
N	4.96145	2.60938		P	3.26427	1.61485
N	4.97593	1.66222		P	3.28288	2.27221
N	4.99003	1.59283		P	3.2924	1.38901
N	4.99237	2.24747		P	3.31344	2.36556
N	4.99406	1.49934		P	3.31888	1.43955
N	4.99655	1.70209		P	3.32637	1.7488
N	5.00514	1.94827		P	3.32677	2.2045
N	5.01994	1.87017		P	3.33394	1.51356
N	5.03264	1.66942		P	3.34206	1.70843
N	5.04702	1.70999		P	3.34629	1.57575
N	5.06175	1.95104		P	3.35921	1.41752
N	5.07131	1.63814		P	3.36241	2.87249
N	5.10009	1.62966		P	3.36471	1.42028
N	5.11317	1.50961		P	3.374	1.55163
N	5.14506	3.15982		P	3.39106	1.52364
N	5.14545	2.46688		P	3.40954	1.40643
N	5.14756	2.77712		P	3.41725	1.62039
N	5.14933	1.71588		P	3.41997	1.84092
N	5.16904	1.8419		P	3.42307	1.48057
N	5.20687	1.7414		P	3.43402	1.64794
N	5.26745	1.88185		P	3.44125	1.89815
N	5.26878	1.74197		P	3.4457	2.73354
N	5.27815	1.65654		P	3.46684	1.58191
N	5.2832	1.69177		P	3.46708	2.03561
N	5.29608	1.76549		P	3.47831	1.36823
N	5.30168	1.94461		P	3.48744	1.59001
N	5.30249	1.51807		P	3.49208	1.80412
N	5.33493	1.43526		P	3.4987	1.58889
N	5.34912	1.59732		P	3.51404	1.53266
N	5.36121	1.76488		P	3.53665	1.59864
N	5.36153	1.90123		P	3.53787	2.23457
N	5.37004	1.54195		P	3.53923	1.73458
N	5.39378	1.82912		P	3.54033	2.80656
N	5.4278	1.7524		P	3.54163	1.39041
N	5.49693	1.74948		P	3.54408	1.9494
N	5.52094	1.4546		P	3.55022	2.17781
N	5.58545	1.7175		P	3.55107	1.39537
N	5.59623	1.85506		P	3.55282	1.41603
N	5.6141	1.47982		P	3.55317	1.65782
N	5.64084	2.41809		P	3.56748	1.7203
N	5.65301	1.43837		P	3.59969	3.54388
N	5.65985	1.55589		P	3.60226	2.83828
N	5.66501	1.72514		P	3.60712	1.39727
N	5.67478	3.26049		P	3.63827	2.61643
N	5.67974	1.68671		P	3.65351	1.61172
N	5.6823	1.72459		P	3.65393	1.45099
N	5.68574	1.85284		P	3.65978	1.98021
N	5.68725	1.77402		P	3.66132	1.39513
N	5.73044	1.91294		P	3.67007	2.54055
N	5.73056	1.43188		P	3.67632	1.7845
N	5.73848	1.6477		P	3.67671	1.44218
N	5.73908	1.79034		P	3.67724	2.53072
N	5.79437	1.88423		P	3.69172	1.6433
N	5.81439	1.49124		P	3.69413	1.5637
N	5.8304	1.44874		P	3.69929	1.54321
N	5.83112	1.50627		P	3.69994	2.08148
N	5.83349	1.60476		P	3.71765	2.24789
N	5.83425	1.81671		P	3.71954	1.50462
N	5.86391	1.78843		P	3.72272	3.65782
N	5.87232	1.55738		P	3.72403	1.51387
N	5.88094	1.58678		P	3.72794	2.28491
N	5.88412	2.01583		P	3.73508	1.72738
N	5.91132	1.85729		P	3.73703	2.50248
N	5.95114	1.69587		P	3.74428	1.42053
N	5.95901	1.82218		P	3.76187	1.3999
N	5.96941	1.80597		P	3.77778	2.20911
N	5.98675	1.65467		P	3.78887	3.21066
N	6.00641	2.00312		P	3.80701	1.83175
N	6.00664	2.04703		P	3.80971	1.51826
N	6.0258	2.09074		P	3.81926	1.57792
N	6.03049	1.69126		P	3.82115	2.92543
N	6.03139	1.63994		P	3.83004	1.788
N	6.08956	1.81064		P	3.84225	1.64372
N	6.09747	1.79744		P	3.84486	2.07011
N	6.11389	2.56914		P	3.85168	1.73302
N	6.13853	1.74542		P	3.85947	1.9885
N	6.13856	1.46025		P	3.86507	1.39088
N	6.14055	1.58638		P	3.86803	1.40887
N	6.14111	1.83263		P	3.87671	1.51231
N	6.17061	1.8376		P	3.88138	1.6715
N	6.18155	1.62091		P	3.90869	2.10637
N	6.19596	1.48014		P	3.91099	2.15132
N	6.25786	1.53408		P	3.9459	2.07804
N	6.29135	1.70523		P	3.95246	1.57004
N	6.29205	1.45875		P	3.96148	1.41652
N	6.29991	1.84989		P	3.96293	2.66219
N	6.312	1.60061		P	3.9732	1.67782
N	6.32134	1.79809		P	3.9786	1.55573
N	6.32996	1.7765		P	3.97943	1.51983
N	6.3369	1.65937		P	3.98089	1.58337
N	6.33813	1.80531		P	3.99975	1.36269
N	6.35227	1.72956		P	3.99996	1.39847
N	6.38183	1.92761		P	4.00614	1.43122
N	6.39216	1.69433		P	4.0303	1.50553
N	6.39807	1.56341		P	4.03203	2.15676
N	6.39912	1.41701		P	4.04678	1.67239
N	6.40348	1.98472		P	4.04828	1.35592
N	6.40741	2.15387		P	4.05291	2.3154
N	6.41469	1.66845		P	4.05468	1.71334
N	6.43334	1.46809		P	4.07356	1.61801
N	6.43515	2.07815		P	4.0809	2.42229
N	6.51516	1.99793		P	4.10409	1.83239
N	6.51874	2.49511		P	4.10494	1.40014
N	6.52386	1.44815		P	4.11621	1.51731
N	6.53599	1.49673		P	4.12104	2.27761
N	6.54992	1.59202		P	4.13052	1.64879
N	6.55041	2.05284		P	4.13688	2.76573
N	6.55403	1.6812		P	4.13857	2.66659
N	6.55639	1.81198		P	4.1618	1.54824
N	6.55688	1.55255		P	4.16499	1.41157
N	6.55715	1.71967		P	4.17387	1.59977
N	6.5617	1.56684		P	4.20031	2.25988
N	6.58854	1.50927		P	4.20618	1.43381
N	6.58932	1.79484		P	4.21239	3.22646
N	6.60129	1.59081		P	4.2299	1.6387
N	6.6372	1.67234		P	4.23969	1.59675
N	6.642	1.63276		P	4.24794	1.41877
N	6.68214	1.64221		P	4.25282	2.89439
N	6.69971	1.85804		P	4.27622	1.57719
N	6.70081	2.4549		P	4.28149	1.49555
N	6.71971	1.75652		P	4.28917	1.45424
N	6.73673	1.98976		P	4.29445	1.74507
N	6.74346	1.6341		P	4.30163	1.48231
N	6.74475	1.79355		P	4.30457	3.27761
N	6.7461	1.89876		P	4.31776	1.47712
N	6.74795	1.573		P	4.32998	1.50067
N	6.75057	2.11301		P	4.33192	1.50829
N	6.76674	1.89386		P	4.36354	1.5736
N	6.76704	1.71266		P	4.36995	1.39418
N	6.81223	1.67282		P	4.37294	1.62884
N	6.83551	1.48676		P	4.43014	1.61211
N	6.84985	1.90956		P	4.44228	1.40764
N	6.86697	1.49414		P	4.44673	1.86473
N	6.87522	2.2918		P	4.47127	2.08962
N	6.88113	1.99896		P	4.47544	1.49946
N	6.91714	1.47547		P	4.47815	1.44165
N	6.93134	2.04243		P	4.47947	1.56545
N	6.97713	2.4792		P	4.48576	1.41404
N	6.98457	1.72679		P	4.50039	1.55402
N	6.9943	1.57611		P	4.50483	1.46861
N	6.99598	1.66653		P	4.51814	2.22325
N	7.0038	1.73068		P	4.52644	2.94182
N	7.00633	1.67675		P	4.527	1.59374
N	7.00901	1.82356		P	4.53474	2.12
N	7.03599	1.63544		P	4.54515	1.41206
N	7.03903	1.97679		P	4.55069	1.43902
N	7.0426	1.51331		P	4.56101	1.54689
N	7.04525	1.72239		P	4.56537	2.4537
N	7.04732	1.70734		P	4.58596	1.58154
N	7.07191	1.76912		P	4.58616	1.49169
N	7.09371	1.61618		P	4.59422	1.3448
N	7.09501	1.68822		P	4.62501	1.48028
N	7.09555	1.44439		P	4.67148	1.47115
N	7.09925	1.50494		P	4.67369	1.68654
N	7.11506	1.62658		P	4.68738	1.56933
N	7.14212	1.79291		P	4.70338	1.92704
N	7.15375	1.71319		P	4.70503	1.65221
N	7.18179	1.63321		P	4.71136	1.36534
N	7.19213	1.4684		P	4.71283	1.45019
N	7.19217	1.58919		P	4.72569	2.42737
N	7.20146	1.87636		P	4.73395	1.60628
N	7.22352	1.57885		P	4.73465	1.512
N	7.25464	1.7213		P	4.73802	1.48932
N	7.26077	1.9121		P	4.74373	1.64037
N	7.2671	1.52565		P	4.74834	1.56792
N	7.29716	1.80797		P	4.76134	2.07462
N	7.31522	1.49836		P	4.77076	1.37181
N	7.33769	1.50694		P	4.77094	1.50097
N	7.34431	1.69536		P	4.77705	2.22646
N	7.34971	1.76008		P	4.77918	1.41553
N	7.40075	1.72569		P	4.77982	1.51637
N	7.40904	1.56914		P	4.80787	1.52588
N	7.41397	1.87949		P	4.80803	1.41852
N	7.42128	1.62135		P	4.82284	1.66394
N	7.46293	1.67921		P	4.84199	2.32337
N	7.47157	1.76791		P	4.8461	1.44911
N	7.48353	1.64955		P	4.84622	1.39206
N	7.49255	1.73685		P	4.85809	1.37724
N	7.53739	2.02782		P	4.86324	2.53725
N	7.5612	1.43498		P	4.87985	1.59149
N	7.60277	1.70681		P	4.90036	1.60821
N	7.60329	1.69025		P	4.92243	1.43797
N	7.61061	1.51944		P	4.92718	2.95025
N	7.62234	1.59691		P	4.92898	3.40255
N	7.6278	1.83405		P	4.93405	1.83435
N	7.65743	1.60938		P	4.93823	2.48756
N	7.69765	1.66991		P	4.94826	3.75473
N	7.70668	1.51095		P	4.96394	1.33251
N	7.71848	1.75949		P	4.97306	1.53791
N	7.7192	1.95663		P	4.97704	1.96322
N	7.73279	1.57494		P	4.97964	1.78918
N	7.74693	1.88902		P	4.98216	1.46805
N	7.75957	1.54448		P	4.98524	2.4647
N	7.83792	1.44209		P	4.98765	1.55231
N	7.86227	1.66127		P	4.99974	2.12762
N	7.94028	1.40896		P	5.00763	1.67105
N	7.97367	1.70001		P	5.00888	2.64079
N	8.01778	1.57572		P	5.01115	1.48144
N	8.02902	1.63949		P	5.01584	1.50737
N	8.05002	1.76669		P	5.01734	1.43432
N	8.05616	1.64312		P	5.02894	1.66659
N	8.07166	2.14365		P	5.03545	1.4074
N	8.17917	2.00208		P	5.06747	2.40014
N	8.1828	1.61962		P	5.07349	1.53039
N	8.18656	1.59937		P	5.07841	1.52878
N	8.19171	1.47889		P	5.07968	1.54288
N	8.20573	1.9004		P	5.08382	1.7178
N	8.20967	1.71427		P	5.08517	1.58668
N	8.22788	1.91892		P	5.08585	1.52845
N	8.24617	1.54267		P	5.0946	1.53823
N	8.24909	1.5463		P	5.10632	2.41231
N	8.28063	1.56455		P	5.11785	1.51889
N	8.28167	1.68319		P	5.12716	2.44563
N	8.29139	1.61149		P	5.13238	1.34122
N	8.33151	1.61575		P	5.13392	2.16506
N	8.35624	1.6928		P	5.15171	3.25988
N	8.39151	1.61191		P	5.18656	1.65436
N	8.39858	1.52844		P	5.19022	1.50188
N	8.40965	1.63769		P	5.19721	1.44324
N	8.42953	1.62048		P	5.21058	1.38995
N	8.46475	2.37179		P	5.22073	1.48
N	8.47139	1.49608		P	5.22313	1.86754
N	8.47845	1.67478		P	5.22512	1.49436
N	8.48709	1.49771		P	5.22668	1.905
N	8.50017	2.15239		P	5.23203	1.71186
N	8.50592	1.77898		P	5.23973	1.52781
N	8.51278	1.54923		P	5.24652	1.94517
N	8.55074	1.73403		P	5.24929	1.60168
N	8.63916	1.80136		P	5.26116	1.36845
N	8.65123	1.48772		P	5.28085	1.61722
N	8.65538	1.51909		P	5.28299	2.33148
N	8.67316	1.6404		P	5.30558	1.56862
N	8.68132	1.74831		P	5.31238	1.69926
N	8.72127	1.6969		P	5.31712	1.54254
N	8.75845	1.72734		P	5.33378	3.48173
N	8.77174	1.56722		P	5.35663	1.90042
N	8.81986	1.76188		P	5.36014	1.94686
N	8.84102	1.7583		P	5.36544	2.14195
N	8.86251	1.68923		P	5.36802	2.21066
N	8.89005	1.7279		P	5.38486	1.63746
N	8.91521	1.98673		P	5.41495	1.42712
N	8.94602	1.71534		P	5.41715	1.62641
N	8.96885	1.63143		P	5.42698	3.29609
N	8.99004	1.86863		P	5.43959	1.88185
N	9.11555	1.83974		P	5.44272	1.5037
N	9.12171	1.78336		P	5.46644	1.54993
N	9.14911	1.87792		P	5.46647	1.48785
N	9.15419	1.59161		P	5.49461	1.45506
N	9.31747	1.60435		P	5.50528	1.41034
N	9.31954	1.73347		P	5.50616	2.85848
N	9.35403	1.74427		P	5.51073	1.41627
N	9.37941	1.73572		P	5.53086	1.80049
N	9.38572	1.74889		P	5.54132	1.38044
N	9.44581	1.77464		P	5.54791	1.63787
N	9.49196	1.57338		P	5.55543	1.48376
N	9.55591	1.46627		P	5.56091	1.64541
N	9.61149	1.66317		P	5.56242	1.46275
N	9.63273	1.48076		P	5.56372	1.42559
N	9.65339	1.55626		P	5.60603	1.36756
N	9.66894	1.83546		P	5.63792	1.55367
N	9.72932	1.60896		P	5.63833	1.6086
N	9.79077	2.25115		P	5.63933	1.90963
N	9.83009	1.81265		P	5.65247	1.45397
N	9.88536	1.6627		P	5.6858	1.59336
N	9.89852	1.60769		P	5.69176	3.10152
N	9.90819	1.6847		P	5.69375	2.10152
N	9.91361	1.55403		P	5.70397	4.05576
N	9.91741	1.72021		P	5.71424	1.40376
N	9.9231	1.73235		P	5.73311	1.39584
N	9.93913	1.6514		P	5.78154	2.49946
N	9.98047	2.06231		P	5.80625	1.50645
N	10.0326	2.00417		P	5.81182	3.15267
N	10.0343	1.79614		P	5.8121	2.60474
N	10.0819	1.70053		P	5.81558	2.26689
N	10.0922	2.32118		P	5.82171	1.67645
N	10.0936	1.62483		P	5.84088	1.66615
N	10.1206	2.21909		P	5.86975	1.43719
N	10.1244	1.54886		P	5.91152	1.62079
N	10.1566	1.53871		P	5.92724	1.3529
N	10.157	1.62439		P	5.94956	1.49109
N	10.2121	1.66461		P	6.00273	1.45533
N	10.2558	1.49576		P	6.00322	1.32741
N	10.2791	2.26049		P	6.01942	3.00461
N	10.3241	2.12806		P	6.03358	1.82467
N	10.3394	1.73012		P	6.03678	1.58484
N	10.3396	1.8477		P	6.04629	1.79629
N	10.3417	2.25673		P	6.07598	1.37362
N	10.429	1.66797		P	6.09507	1.46637
N	10.4295	1.55776		P	6.1082	1.49735
N	10.4867	1.45078		P	6.13111	1.40911
N	10.5654	1.68269		P	6.13325	1.46109
N	10.7227	1.73969		P	6.13712	1.49855
N	10.7392	1.61746		P	6.13929	1.53072
N	10.8198	1.63499		P	6.14415	1.47512
N	10.8507	1.65984		P	6.14431	1.51763
N	10.8695	1.80005		P	6.14936	2.49347
N	10.9091	1.969		P	6.19058	1.41231
N	10.91	1.70576		P	6.20381	1.48405
N	10.9321	1.63859		P	6.22071	2.44034
N	11.0537	1.69484		P	6.22392	3.57864
N	11.0609	1.54521		P	6.23069	1.42968
N	11.115	1.83123		P	6.24174	1.45834
N	11.183	1.64586		P	6.24842	3.3154
N	11.209	1.88821		P	6.27627	1.95453
N	11.2125	1.58559		P	6.27782	2.74934
N	11.2517	1.96516		P	6.30589	2.33767
N	11.3032	1.62526		P	6.31121	1.63375
N	11.3786	1.60268		P	6.32288	3.61643
N	11.4236	2.17196		P	6.34967	1.64667
N	11.5269	1.70261		P	6.35604	1.43045
N	11.5538	1.57964		P	6.36145	1.56405
N	11.6013	1.63099		P	6.37193	2.00364
N	11.6218	2.37918		P	6.38159	2.31343
N	11.7121	1.62834		P	6.39801	1.33046
N	11.7709	1.75711		P	6.39952	1.38159
N	11.7984	1.43357		P	6.43701	1.84893
N	11.9578	1.71858		P	6.53887	1.36335
N	12.287	1.79227		P	6.55182	1.48756
N	12.3839	1.72349		P	6.57751	1.52813
N	12.5313	1.78971		P	6.59371	1.43981
N	12.6221	1.54776		P	6.59822	1.74826
N	12.7239	1.80664		P	6.64028	2.68934
N	13.0807	1.52012		P	6.65478	1.42078
N	13.0903	1.66413		P	6.66326	1.67918
N	13.1023	1.5474		P	6.66394	1.7624
N	13.1093	1.81876		P	6.67385	1.54088
N	13.1658	1.77588		P	6.68407	1.38343
N	13.2891	1.6589		P	6.68466	2.47598
N	13.344	2.17043		P	6.68877	1.35766
N	13.419	1.96804		P	6.69629	1.8775
N	13.5504	1.82495		P	6.71774	1.49406
N	13.6362	1.73912		P	6.72825	1.53528
N	14.1757	1.51433		P	6.72945	1.45289
N	14.637	1.57924		P	6.74288	1.97477
N	14.818	1.77774		P	6.74507	2.08033
N	15.1196	1.6738		P	6.76426	2.19843
N	15.1544	1.66605		P	6.77172	1.85164
N	15.3082	1.66557		P	6.78784	1.96234
N	16.1317	1.65001		P	6.79907	3.04504
N	16.1494	1.87558		P	6.83067	1.37565
N	16.4108	1.88582		P	6.85144	1.74084
N	16.471	1.6817		P	6.8567	1.62
N	16.8643	1.62746		P	6.87584	1.42254
N	17.9619	1.63904		P	6.8809	1.95196
N	18.0497	1.48391		P	6.88418	2.09197
N	18.3343	1.43329		P	6.9041	1.55436
N	18.4035	1.61832		P	6.91746	1.38113
N	18.4615	1.78148		P	6.92793	1.97748
N	18.5459	1.62352		P	6.94388	3.13931
N	19.8106	1.64862		P	6.94673	1.52524
N	20.1514	1.78085		P	6.96366	1.62199
N	20.5281	2.18288		P	6.96721	2.17352
N	22.1598	2.15982		P	6.99899	1.32761
				P	7.00715	1.61016
				P	7.01371	1.81584
				P	7.01502	1.4908
				P	7.02172	2.41478
				P	7.02369	1.57539
				P	7.03174	1.48463
				P	7.04169	1.53364
				P	7.04964	1.517
				P	7.05772	1.80291
				P	7.06946	1.65695
				P	7.07881	2.02536
				P	7.0819	1.46609
				P	7.0968	1.34862
				P	7.1299	1.41827
				P	7.13864	2.42993
				P	7.14315	1.83565
				P	7.14417	1.33601
				P	7.15675	1.36291
				P	7.17196	1.42204
				P	7.17387	1.4385
				P	7.20713	1.49377
				P	7.24755	1.39966
				P	7.25358	1.91588
				P	7.25814	1.48903
				P	7.28354	3.03457
				P	7.30038	1.41255
				P	7.30297	1.39799
				P	7.30983	1.79569
				P	7.33118	1.55987
				P	7.35933	1.47002
				P	7.40471	1.41478
				P	7.41545	1.68701
				P	7.46452	2.1836
				P	7.48475	2.01437
				P	7.50782	1.66219
				P	7.52139	1.60321
				P	7.52379	2.72332
				P	7.5454	1.35268
				P	7.55778	1.52078
				P	7.57142	3.95885
				P	7.57152	1.44377
				P	7.58731	2.76019
				P	7.59289	2.84491
				P	7.6313	2.19542
				P	7.66053	1.51014
				P	7.6623	1.63047
				P	7.67035	2.12253
				P	7.70335	2.91746
				P	7.72509	1.47913
				P	7.74789	1.87178
				P	7.75059	1.38021
				P	7.81867	2.60092
				P	7.89151	1.5086
				P	7.90206	1.64965
				P	7.90267	1.69498
				P	7.912	1.42457
				P	7.92481	2.08728
				P	7.97348	1.93354
				P	7.98885	2.00076
				P	8.00185	2.35247
				P	8.01251	1.3605
				P	8.0479	2.02943
				P	8.06051	1.58009
				P	8.06501	3.87967
				P	8.07419	1.63912
				P	8.09655	1.48668
				P	8.09987	1.49675
				P	8.13206	1.98296
				P	8.13865	2.22969
				P	8.16173	2.23786
				P	8.1729	1.52942
				P	8.20137	1.6964
				P	8.2084	1.44034
				P	8.26155	1.36072
				P	8.34859	1.33851
				P	8.41205	1.69027
				P	8.4206	2.37452
				P	8.48594	1.44617
				P	8.4974	1.41429
				P	8.56639	1.49705
				P	8.57873	3.07804
				P	8.58296	1.55061
				P	8.62865	2.35679
				P	8.64805	2.07576
				P	8.66311	1.64922
				P	8.67167	2.33354
				P	8.70875	1.55027
				P	8.73381	1.37316
				P	8.74486	1.38598
				P	8.78371	1.62399
				P	8.86471	1.35011
				P	8.87323	1.79035
				P	8.87762	1.64752
				P	8.89364	1.71482
				P	8.90439	2.51169
				P	8.93252	3.08962
				P	9.01277	2.10394
				P	9.04702	2.40985
				P	9.09355	2.98572
				P	9.12541	1.48697
				P	9.1337	1.42891
				P	9.14384	2.27942
				P	9.14454	2.45642
				P	9.16281	2.11375
				P	9.16615	1.87678
				P	9.17115	1.76074
				P	9.19904	2.08495
				P	9.22269	2.07349
				P	9.27474	1.42942
				P	9.29277	1.76684
				P	9.39763	2.11624
				P	9.43271	3.4537
				P	9.47745	2.02841
				P	9.49203	1.82723
				P	9.49886	1.68331
				P	9.55657	1.41677
				P	9.597	1.49347
				P	9.62127	1.47598
				P	9.67846	1.77815
				P	9.68722	2.11251
				P	9.688	1.88623
				P	9.72701	1.50309
				P	9.74308	1.6188
				P	9.81058	2.26512
				P	9.81161	2.22807
				P	9.83433	1.52652
				P	9.84956	2.41977
				P	9.89756	2.29421
				P	10.1311	1.60667
				P	10.1329	1.35441
				P	10.1732	3.51169
				P	10.2276	1.51512
				P	10.2456	2.67105
				P	10.3038	2.63663
				P	10.3444	1.46497
				P	10.4073	1.61133
				P	10.411	1.4556
				P	10.459	1.97658
				P	10.4724	1.44723
				P	10.5604	1.41083
				P	10.5871	3.05576
				P	10.6265	1.38274
				P	10.6946	1.38482
				P	10.7005	1.56265
				P	10.7128	1.47285
				P	10.7224	1.50431
				P	10.7885	1.70551
				P	10.8458	1.92866
				P	10.8715	1.45944
				P	10.9129	4.1807
				P	10.9879	1.37497
				P	11.0215	1.71532
				P	11.0319	1.72484
				P	11.072	2.01142
				P	11.1008	1.51169
				P	11.1083	1.48086
				P	11.1333	1.53856
				P	11.2433	1.44139
				P	11.2754	1.33128
				P	11.338	3.1807
				P	11.3483	3.70358
				P	11.4125	1.43303
				P	11.5487	4.65782
				P	11.6921	2.6086
				P	11.7007	2.21378
				P	11.745	1.77189
				P	11.7851	1.53659
				P	12.0049	2.56091
				P	12.0679	3.06676
				P	12.3389	2.35032
				P	12.4359	1.33374
				P	12.4632	1.47143
				P	12.5175	1.51606
				P	12.6798	4.35679
				P	12.6843	1.50401
				P	12.7315	1.41354
				P	12.9903	1.63292
				P	13.05	1.47484
				P	13.471	1.76019
				P	13.5163	1.8929
				P	13.6252	1.34883
				P	14.0768	3.37907
				P	14.2282	1.47942
				P	14.2701	1.7531
				P	14.4169	1.61682
				P	14.5512	1.4647
				P	14.5846	1.8571
				P	15.0744	1.60015
				P	15.5269	3.19542
				P	15.8007	1.50891
				P	16.0578	1.66926
				P	16.2931	1.46777
				P	16.3316	1.43615
				P	17.0239	1.61524
				P	17.8469	1.44857
				P	17.9345	1.87895
				P	18.0835	1.83894
				P	18.5653	3.16646
				P	20.2829	1.49795
				P	21.1206	1.58852
				P	21.9729	1.34353
				P	23.0951	2.19692

## Sheet: Tab 7_SA-Lipid Acyl Composition
Acyl tail compositions identified using MSMS
							NR 46543, ATCC 12600, ATCC 29213 [SA]	Acyl Tail Assignments
Sum Composition	Compound ID	m/z	RT	Adduct	Exact Mass	Abs. Mass Error (ppm)	Identifying Fragments (-) Ranked by Intensity
PG 30:0	3.41_693.4718m/z	693.472	3.41	M-H	693.471	0.865213	241.2322, 255.2453, 227.2113	15:0, 16:0, 14:0 = 15:0_15:0, 16:0_14:0
PG 31:0	3.38_707.4872m/z	707.487	3.38	M-H	707.487	0.565382	241.2322, 255.2453, 227.2113, 269.2611	15:0, 16:0, 14:0, 17:0 = 15:0_16:0, 14:0_17:0
PG 32:0	3.31_721.5021m/z	721.502	3.31	M-H	721.503	0.554399	241.2322, 269.2611, 227.2113, 283.2782	15:0, 17:0, 14:0, 18:0 = 15:0_17:0, 14:0_18:0
PG 33:0	3.26_735.5184m/z	735.518	3.26	M-H	735.518	0.407876	241.2322, 283.2782, 227.2113, 297.2927	15:0, 18:0, 14:0, 19:0 = 15:0_18:0, 14:0_19:0
PG 35:0	3.15_763.5496m/z	763.55	3.15	M-H	763.549	0.261935	241.2267, 311.3101	15:0, 20:0 = 15:0_20:0
*Identified with GNPS in SI-1

## Sheet: Tab 8_EF-Lipid Acyl Composition
Acyl tail compositions identified using MSMS
							ATCC 700221, HM 959, HM 952 [EF]	Acyl Tail Assignments
Sum Composition	Compound ID	m/z	RT	Adduct	Exact Mass	Abs. Mass Error (ppm)	Identifying Fragments (-) Ranked by Intensity
PG 30:1	3.38_691.4558m/z	691.456	3.38	M-H	691.456	0.433867	227.2113, 253.2304	14:0, 16:1 = 14:0_16:1
PG 30:0	3.41_693.4718m/z	693.472	3.41	M-H	693.471	0.865213	227.2113, 255.2453	14:0, 16:0 = 14:0_16:0
PG 32:1	3.26_719.4874m/z	719.487	3.26	M-H	719.487	0.833928	227.2113, 255.2453, 281.2615, 253.2304	14:0, 16:0, 18:1, 16:1 = 14:0_18:1, 16:0_16:1
PG 32:0	3.31_721.5021m/z	721.502	3.31	M-H	721.503	0.554399	255.2453, 227.2113, 283.2841	16:0, 14:0, 18:0 = 16:0_16:0, 14:0_18:0
PG 33:1	3.26_733.5024m/z	733.502	3.26	M-H	733.503	0.136332	227.2113, 295.2751, 255.2453, 267.2433	14:0, 19:1, 16:0, 17:1 = 14:_19:1, 16:0_17:1
PG 33:0	3.26_735.5184m/z	735.518	3.26	M-H	735.518	0.407876	227.2113, 297.2866, 255.2397, 269.2554	14:0, 19:0, 16:0, 17:0 = 14:0_19:0, 16:0_17:0
PG 34:1	3.15_747.5182m/z	747.518	3.15	M-H	747.518	0.133776	255.2397, 281.2556, 241.2267, 295.2751	16:0, 18:1, 15:0, 19:1 = 16:0_18:1, 15:0_19:1
*Identified with GNPS in SI-1

## Sheet: Tab 9_PA-Lipid Acyl Composition
Acyl tail compositions identified using MSMS
							NR 51588, NR 51589, NR 51517 [PA]	Acyl Tail Assignments
Sum Composition	Compound ID	m/z	RT	Adduct	Exact Mass	ppm error	Identifying Fragments (-) Ranked by Intensity
PG 30:1	3.38_691.4558m/z	691.456	3.38	M-H	691.456	0.433867	227.2113 253.2304, 281.2615, 199.1703	14:0, 16:1, 18:1, 12:0 = 14:0_16:1, 18:1_12:0
PG 30:0	3.41_693.4718m/z	693.472	3.41	M-H	693.471	0.865213	227.2113, 255.2453, 283.2782, 199.1703	14:0, 16:0, 18:0, 12:0 = 14:0_16_0, 18:0_12:0
PG 32:1	3.26_719.4874m/z	719.487	3.26	M-H	719.487	0.833928	253.2304, 255.2453, 227.2113, 281.2615	16:1, 16:0, 14:0, 18:1 = 16:1_16:0, 14:0_18:1
PG 32:0	3.31_721.5021m/z	721.502	3.31	M-H	721.503	0.554399	255.2453, 227.2113, 283.2615	16:0, 14:0, 18:0 = 16:0_16:0, 14:0_18:0
PG 33:1	3.26_733.5024m/z	733.502	3.26	M-H	733.503	0.136332	267.2491, 255.2453, 241.2267, 227.2113, 281.2615, 295.2811	17:1, 16:0, 15:0, 14:0, 18:1, 19:1 = 17:1_16:0, 15:0_18:1, 14:0_19:1
PG 34:1	3.15_747.5182m/z	747.518	3.15	M-H	747.518	0.133776	255.2453, 281.2615	16:0, 18:1 = 16:0_18:1
PE 31:1	4.19_674.4785m/z	674.479	4.19	M-H	674.477	2.817	253.2304, 241.1939	16:1, 15:0 = 16:1_15:0
PE 32:2	4.15_686.4770m/z	686.477	4.15	M-H	686.477	0.582686	253.2304, 225.2113, 281.2615	16:1, 14:1, 18:1 = 16:1_16:1, 14:1_18:1
PE 32:1	4.15_688.4933m/z	688.493	4.15	M-H	688.492	1.45245	253.2304, 255.2453, 227.2113, 281.2615	16:0, 16:1, 14:0, 18:1 = 16:0_16:1, 14:0_18:1
PE 33:2	4.15_700.4934m/z	700.493	4.15	M-H	700.492	1.57032	267.2433, 253.2304	17:1, 16:1= 17:1_16:1
PE 33:1	4.15_702.5084m/z	702.508	4.15	M-H	702.508	0.711736	267.2491, 255.2453, 281.2615, 241.2267	17:0, 16:0, 18:1, 15:0 = 17:1-16:0, 18:1_15:0
PE 34:1	4.12_716.5237m/z	716.524	4.12	M-H	716.524	0.139563	255.2453, 281.2615	16:0, 18:1 = 16:0_18:1
PE 35:2	4.12_728.5244m/z	728.524	4.12	M-H	728.524	1.09811	267.2433, 281.2615, 295.2511, 253.2304	17:1, 18:1, 19:1, 16:1 = 17:1_18:1, 19:1_16:1
PE 35:1	4.12_730.5353m/z	730.535	4.12	M-H	730.539	5.33852	255.2453, 295.2811, 281.2615, 269.2611	16:0, 19:1, 18:1, 17:0 = 16:0_19:1, 18:1_17:0
PE 36:2	4.08_742.5398m/z	742.54	4.08	M-H	742.539	0.808038	281.2615, 267.2491, 297.2563	18:1, 17:1, 19:0 = 18:1_18:1, 17:1_19:0
*Identified with GNPS in SI-1

[truncated: 1 more sheets: Tab10_AB-Lipid Acyl Composition]
